# Supplementary material for: Pyridine-4-carboxamidoxime N-oxide
Source: IUCrdata. 2020 Oct 9;5(Pt 10):x201335. doi: 10.1107/S2414314620013358 (PMC9462162; doi:10.1107/S2414314620013358)
Supplement: Supplementary file 1 [file x-05-x201335-sup1.cif]

##############################################################################
#                                                                            #
# This CIF contains the data for a data article accepted for                 #
# publication in IUCrData. It conforms to the requirements of                #
# Notes for Authors for IUCrData, and has been                               #
# peer reviewed under the auspices of IUCrData.                              #
#                                                                            #
# Full details of the Crystallographic Information File format               #
# are given in the paper "The Crystallographic Information File (CIF):       #
# a New Standard Archive File for Crystallography" by S. R. Hall, F. H.      #
# Allen and I. D. Brown [Acta Cryst. (1991), A47, 655-685].                  #
#                                                                            #
# The current version of the core CIF dictionary is obtainable from          #
# ftp://ftp.iucr.org/pub/cif_core.dic.                                       #
#                                                                            #
# Software is freely available for graphical display of the structure(s)     #
# in this CIF. For information consult the CIF software page                 #
# http://www.iucr.org/resources/cif/software.                                #
#                                                                            #
# This file may be used for bona fide research purposes within the           #
# scientific community so long as proper attribution is given to the data    # 
# article from which it was obtained.                                        #
#                                                                            #
##############################################################################
data_I
_database_code_depnum_ccdc_archive 'CCDC 2035503'
_audit_creation_method
;
Olex2 1.3-alpha
(compiled 2020.07.16 svn.r6f6c53a7 for OlexSys, GUI svn.r6139)
;
_journal_date_recd_electronic     2020-09-09
_journal_date_accepted     2020-10-05
_journal_name_full     'IUCrData'
_journal_year     2020
_journal_volume     5
_journal_issue     10
_journal_page_first     0
_journal_page_last     0
_journal_paper_category     HO
_journal_paper_doi     10.1107/S2414314620013358
_journal_coeditor_code     BH4056
_publ_contact_author_name     'Clifford W. Padgett'
_publ_contact_author_address
;
Georgia Southern University
11935 Abercorn St.
Department of Chemistry and Biochemistry
Savannah GA 31419
USA
;
_publ_contact_author_email     cpadgett@georgiasouthern.edu
_publ_contact_author_fax     ?
_publ_contact_author_phone     9123442719
_publ_section_title
;
Pyridine-4-carboxamidoxime <i>N</i>-oxide
;
loop_
    _publ_author_name
    _publ_author_footnote
    _publ_author_address
    "Padgett, Clifford W." .
;
Georgia Southern University
11935 Abercorn St.
Department of Chemistry and Biochemistry
Savannah GA 31419
USA
;
    "Sheriff, Kirkland" .
;
Georgia Southern University
11935 Abercorn St.
Department of Chemistry and Biochemistry
Savannah GA 31419
USA
;
    'Lynch, Will E.' .
;
Georgia Southern University
11935 Abercorn St.
Department of Chemistry and Biochemistry
Savannah GA 31419
USA
;
_publ_section_synopsis
;
The molecular structure of pyridine-4-carboxamidoxime <i>N</i>-oxide is
presented, which gives a two-dimensional supramolecular crystal structure.
;
_chemical_name_systematic
;
(<i>Z</i>)-4-(<i>N</i>'-Hydroxycarbamimidoyl)pyridine <i>N</i>-oxide
;
_chemical_name_common
;
Pyridine-4-carboxamidoxime <i>N</i>-oxide
;
_chemical_formula_moiety     'C6 H7 N3 O2'
_chemical_formula_sum     'C6 H7 N3 O2'
_chemical_formula_iupac     'C6 H7 N3 O2'
_chemical_formula_weight     153.15
_chemical_melting_point     ?
_space_group_crystal_system     monoclinic
_space_group_name_H-M_alt     'P 1 21/c 1'
_space_group_name_Hall     '-P 2ybc'
loop_
    _space_group_symop_operation_xyz
    'x, y, z'
    '-x, y+1/2, -z+1/2'
    '-x, -y, -z'
    'x, -y-1/2, z-1/2'
_cell_length_a     7.4130(8)
_cell_length_b     9.2858(7)
_cell_length_c     10.1238(10)
_cell_angle_alpha     90
_cell_angle_beta     102.841(10)
_cell_angle_gamma     90
_cell_volume     679.45(11)
_cell_formula_units_Z     4
_cell_measurement_reflns_used     3017
_cell_measurement_theta_min     2.1070
_cell_measurement_theta_max     32.6060
_cell_measurement_temperature     170
_exptl_crystal_description     block
_exptl_crystal_colour     'clear dark colourless'
_exptl_crystal_size_max     0.35
_exptl_crystal_size_mid     0.2
_exptl_crystal_size_min     0.2
_exptl_crystal_density_diffrn     1.497
_exptl_crystal_density_meas     ?
_exptl_crystal_density_method     ?
_exptl_crystal_F_000     320
_exptl_absorpt_coefficient_mu     0.116
_exptl_absorpt_correction_type     multi-scan
_exptl_absorpt_process_details
;
(CrysAlisPro; Rigaku OD, 2018)
;
_exptl_absorpt_correction_T_min     0.93980
_exptl_absorpt_correction_T_max     1.00000
_diffrn_ambient_temperature     170
_diffrn_source     'fine-focus sealed X-ray tube'
_diffrn_radiation_type     MoK\a
_diffrn_radiation_wavelength     0.71073
_diffrn_radiation_monochromator     'Graphite Monochromator'
_diffrn_measurement_device_type     'Rigaku XtaLAB mini'
_diffrn_measurement_device     'abstract diffractometer'
_diffrn_measurement_method     '\w-scans'
_diffrn_detector     'Rigaku XtaLAB area detector'
_diffrn_detector_area_resol_mean     13.6612
_diffrn_reflns_number     5858
_diffrn_reflns_av_R_equivalents     0.0336
_diffrn_reflns_av_unetI/netI     0.0226
_diffrn_reflns_theta_min     2.818
_diffrn_reflns_theta_max     25.349
_diffrn_reflns_theta_full     25.242
_diffrn_measured_fraction_theta_max     1.000
_diffrn_measured_fraction_theta_full     1.000
_diffrn_reflns_limit_h_min     -8
_diffrn_reflns_limit_h_max     8
_diffrn_reflns_limit_k_min     -11
_diffrn_reflns_limit_k_max     11
_diffrn_reflns_limit_l_min     -12
_diffrn_reflns_limit_l_max     12
_diffrn_radiation_probe     x-ray
_refine_special_details
;
All carbon-bound H atoms were positioned geometrically and refined
as riding, with C---H = 0.95 \%A and <i>U</i>~iso~(H) = 1.2<i>U</i>~eq~(C).
N---H and O---H hydrogen atoms were refined with free coordinates and
isotropic displacement parameters.
;
_reflns_number_total     1238
_reflns_number_gt     961
_reflns_threshold_expression     'I > 2\s(I)'
_refine_ls_structure_factor_coef     Fsqd
_refine_ls_matrix_type     full
_refine_ls_R_factor_all     0.0553
_refine_ls_R_factor_gt     0.0392
_refine_ls_wR_factor_gt     0.0922
_refine_ls_wR_factor_ref     0.1009
_refine_ls_goodness_of_fit_ref     1.042
_refine_ls_restrained_S_all     4.648
_refine_ls_number_reflns     1238
_refine_ls_number_parameters     113
_refine_ls_number_restraints     3
_refine_ls_hydrogen_treatment     mixed
_refine_ls_weighting_scheme     calc
_refine_ls_weighting_details
              'w=1/[\s^2^(Fo^2^)+(0.0443P)^2^+0.2172P] where P=(Fo^2^+2Fc^2^)/3'
_atom_sites_solution_hydrogens     mixed
_atom_sites_solution_primary     dual
_atom_sites_solution_secondary     difmap
_refine_ls_shift/su_max     0.000
_refine_ls_shift/su_mean     0.000
_refine_diff_density_max     0.166
_refine_diff_density_min     -0.145
_refine_ls_extinction_method
;
SHELXL-2018/1 (Sheldrick 2015b)
;
_refine_ls_extinction_coef     0.007(2)
_refine_ls_extinction_expression
                                  'Fc^*^=kFc[1+0.001xFc^2^\l^3^/sin(2\q)]^-1/4^'
loop_
    _atom_type_symbol
    _atom_type_description
    _atom_type_scat_dispersion_real
    _atom_type_scat_dispersion_imag
    _atom_type_scat_source
    'C' 'C' 0.0033 0.0016
                         'International Tables Vol C Tables 4.2.6.8 and 6.1.1.4'
    'H' 'H' 0.0000 0.0000
                         'International Tables Vol C Tables 4.2.6.8 and 6.1.1.4'
    'N' 'N' 0.0061 0.0033
                         'International Tables Vol C Tables 4.2.6.8 and 6.1.1.4'
    'O' 'O' 0.0106 0.0060
                         'International Tables Vol C Tables 4.2.6.8 and 6.1.1.4'
_computing_data_collection
;
CrysAlis Pro (Rigaku OD, 2018)
;
_computing_cell_refinement
;
CrysAlis Pro (Rigaku OD, 2018)
;
_computing_data_reduction
;
CrysAlis Pro (Rigaku OD, 2018)
;
_computing_structure_solution
;
ShelXT (Sheldrick, 2015a)
;
_computing_structure_refinement
;
ShelXL (Sheldrick, 2015b)
;
_computing_molecular_graphics
;
<i>OLEX2</i> (Dolomanov <i>et al.</i>,  2009)
;
_computing_publication_material
;
<i>OLEX2</i> (Dolomanov <i>et al.</i>,  2009)
;
loop_
    _atom_site_type_symbol
    _atom_site_label
    _atom_site_fract_x
    _atom_site_fract_y
    _atom_site_fract_z
    _atom_site_U_iso_or_equiv
    _atom_site_adp_type
    _atom_site_calc_flag
    _atom_site_occupancy
    _atom_site_disorder_assembly
    _atom_site_disorder_group
    N N1 0.7185(2) 0.20253(15) 0.40257(15) 0.0361(4) Uani d 1 . .
    C C1 0.6365(3) 0.31255(19) 0.32458(18) 0.0392(5) Uani d 1 . .
    H H1 0.565809 0.293556 0.235921 0.047 Uiso calc 1 . .
    O O1 0.6953(2) 0.06920(13) 0.35596(13) 0.0498(4) Uani d 1 . .
    C C2 0.6543(2) 0.45181(18) 0.37200(17) 0.0371(5) Uani d 1 . .
    H H2 0.596971 0.528186 0.315518 0.044 Uiso calc 1 . .
    N N2 0.7210(2) 0.73345(15) 0.47364(16) 0.0434(4) Uani d 1 . .
    O O2 0.7388(2) 0.86472(14) 0.54650(15) 0.0628(5) Uani d 1 . .
    H H2A 0.713(3) 0.933(3) 0.481(2) 0.084(8) Uiso d 1 . .
    C C3 0.7554(2) 0.48156(17) 0.50187(16) 0.0311(4) Uani d 1 . .
    N N3 0.8319(3) 0.64526(18) 0.69433(16) 0.0450(5) Uani d 1 . .
    H H3A 0.807(3) 0.572(2) 0.748(2) 0.066(7) Uiso d 1 . .
    H H3B 0.805(3) 0.7337(18) 0.722(2) 0.059(7) Uiso d 1 . .
    C C4 0.8403(3) 0.36626(19) 0.57809(18) 0.0382(5) Uani d 1 . .
    H H4 0.912748 0.382572 0.666750 0.046 Uiso calc 1 . .
    C C5 0.8210(3) 0.22887(19) 0.52697(19) 0.0407(5) Uani d 1 . .
    H H5 0.881159 0.151356 0.580441 0.049 Uiso calc 1 . .
    C C6 0.7673(2) 0.62923(18) 0.55763(17) 0.0337(4) Uani d 1 . .
loop_
    _atom_site_aniso_label
    _atom_site_aniso_U_11
    _atom_site_aniso_U_22
    _atom_site_aniso_U_33
    _atom_site_aniso_U_12
    _atom_site_aniso_U_13
    _atom_site_aniso_U_23
    N1 0.0481(9) 0.0226(7) 0.0376(8) 0.0000(7) 0.0092(7) -0.0035(6)
    C1 0.0496(11) 0.0309(10) 0.0334(9) 0.0011(8) 0.0016(8) -0.0018(8)
    O1 0.0790(10) 0.0213(7) 0.0470(8) -0.0002(6) 0.0098(7) -0.0077(6)
    C2 0.0468(11) 0.0263(9) 0.0359(10) 0.0036(8) 0.0044(8) 0.0038(7)
    N2 0.0670(11) 0.0213(8) 0.0419(9) -0.0020(7) 0.0119(8) -0.0021(7)
    O2 0.1140(14) 0.0213(7) 0.0520(9) -0.0023(8) 0.0158(9) -0.0038(7)
    C3 0.0334(9) 0.0255(9) 0.0348(9) -0.0015(7) 0.0083(8) -0.0008(7)
    N3 0.0656(11) 0.0286(9) 0.0387(9) -0.0060(8) 0.0068(8) -0.0042(7)
    C4 0.0446(11) 0.0299(9) 0.0360(10) 0.0018(8) 0.0002(8) -0.0005(8)
    C5 0.0517(11) 0.0288(10) 0.0377(10) 0.0064(8) 0.0018(9) 0.0036(8)
    C6 0.0382(10) 0.0265(9) 0.0365(10) -0.0046(7) 0.0088(8) -0.0013(8)
_geom_special_details     ?
loop_
    _geom_bond_atom_site_label_1
    _geom_bond_atom_site_label_2
    _geom_bond_site_symmetry_2
    _geom_bond_distance
    _geom_bond_publ_flag
    N1 C1 . 1.350(2) ?
    N1 O1 . 1.3226(18) ?
    N1 C5 . 1.341(2) ?
    C1 H1 . 0.9500 ?
    C1 C2 . 1.376(2) ?
    C2 H2 . 0.9500 ?
    C2 C3 . 1.389(2) ?
    N2 O2 . 1.4156(19) ?
    N2 C6 . 1.284(2) ?
    O2 H2A . 0.91(3) ?
    C3 C4 . 1.386(2) ?
    C3 C6 . 1.478(2) ?
    N3 H3A . 0.912(16) ?
    N3 H3B . 0.903(15) ?
    N3 C6 . 1.368(2) ?
    C4 H4 . 0.9500 ?
    C4 C5 . 1.372(2) ?
    C5 H5 . 0.9500 ?
loop_
    _geom_angle_atom_site_label_1
    _geom_angle_atom_site_label_2
    _geom_angle_atom_site_label_3
    _geom_angle_site_symmetry_1
    _geom_angle_site_symmetry_3
    _geom_angle
    _geom_angle_publ_flag
    O1 N1 C1 . . 119.59(15) ?
    O1 N1 C5 . . 120.50(15) ?
    C5 N1 C1 . . 119.91(15) ?
    N1 C1 H1 . . 119.6 ?
    N1 C1 C2 . . 120.77(16) ?
    C2 C1 H1 . . 119.6 ?
    C1 C2 H2 . . 119.8 ?
    C1 C2 C3 . . 120.47(16) ?
    C3 C2 H2 . . 119.8 ?
    C6 N2 O2 . . 108.89(15) ?
    N2 O2 H2A . . 103.8(16) ?
    C2 C3 C6 . . 121.33(15) ?
    C4 C3 C2 . . 117.14(16) ?
    C4 C3 C6 . . 121.51(15) ?
    H3A N3 H3B . . 114(2) ?
    C6 N3 H3A . . 116.5(14) ?
    C6 N3 H3B . . 111.1(14) ?
    C3 C4 H4 . . 119.6 ?
    C5 C4 C3 . . 120.77(16) ?
    C5 C4 H4 . . 119.6 ?
    N1 C5 C4 . . 120.90(16) ?
    N1 C5 H5 . . 119.5 ?
    C4 C5 H5 . . 119.5 ?
    N2 C6 C3 . . 117.52(15) ?
    N2 C6 N3 . . 124.75(16) ?
    N3 C6 C3 . . 117.71(15) ?
loop_
    _geom_torsion_atom_site_label_1
    _geom_torsion_atom_site_label_2
    _geom_torsion_atom_site_label_3
    _geom_torsion_atom_site_label_4
    _geom_torsion_site_symmetry_1
    _geom_torsion_site_symmetry_2
    _geom_torsion_site_symmetry_3
    _geom_torsion_site_symmetry_4
    _geom_torsion
    _geom_torsion_publ_flag
    N1 C1 C2 C3 . . . . -0.7(3) ?
    C1 N1 C5 C4 . . . . 1.7(3) ?
    C1 C2 C3 C4 . . . . 1.8(3) ?
    C1 C2 C3 C6 . . . . -176.45(16) ?
    O1 N1 C1 C2 . . . . 178.21(17) ?
    O1 N1 C5 C4 . . . . -177.58(17) ?
    C2 C3 C4 C5 . . . . -1.2(3) ?
    C2 C3 C6 N2 . . . . -16.6(3) ?
    C2 C3 C6 N3 . . . . 165.27(17) ?
    O2 N2 C6 C3 . . . . 179.01(15) ?
    O2 N2 C6 N3 . . . . -3.0(3) ?
    C3 C4 C5 N1 . . . . -0.5(3) ?
    C4 C3 C6 N2 . . . . 165.18(17) ?
    C4 C3 C6 N3 . . . . -13.0(3) ?
    C5 N1 C1 C2 . . . . -1.1(3) ?
    C6 C3 C4 C5 . . . . 177.05(17) ?
loop_
    _geom_hbond_atom_site_label_D
    _geom_hbond_atom_site_label_H
    _geom_hbond_atom_site_label_A
    _geom_hbond_site_symmetry_A
    _geom_hbond_distance_DH
    _geom_hbond_distance_HA
    _geom_hbond_distance_DA
    _geom_hbond_angle_DHA
    _geom_hbond_publ_flag
    O2 H2A O1 1_565 0.91(3) 1.77(3) 2.6747(19) 172(2) yes
    N3 H3A O1 4_566 0.912(16) 2.003(17) 2.899(2) 167(2) yes
_shelx_space_group_comment     ?
_shelx_estimated_absorpt_T_min     0.961
_shelx_estimated_absorpt_T_max     0.977
_shelx_hkl_file
;
   0   0  -1    1.97    0.31
   0   0   1    1.82    0.27
   0   0  -2 2273.23   10.29
   0   0   2 2277.08   10.24
   0   0   3   -0.61    0.38
   0   0   3   -0.43    0.52
   0   0  -3   -0.12    0.61
   0   0   4    1.08    0.67
   0   0   4   -0.39    0.50
   0   0  -4    0.63    0.66
   0   0  -5   -0.23    0.99
   0   0   5    0.38    0.65
   0   0   5   -0.82    0.61
   0   0   6   91.58    2.82
   0   0   6   92.91    3.75
   0   0  -6   94.66    3.86
   0   0   7   -0.71    0.96
   0   0   7   -0.34    0.64
   0   0   8    7.13    1.48
   0   0   8    9.48    1.28
   0   0   9   -1.47    1.26
   0   0   9   -0.94    0.86
   0   0  -9    0.38    1.62
   0   0 -10   -3.29    1.64
   0   0  10    0.39    1.33
   0   0  11    0.28    1.68
   0   0 -11    0.40    1.89
   0  -1   0    1.24    0.27
   0   1   0    0.28    0.17
   0   1   0    1.27    0.25
   0   1  -1  315.18    2.79
   0   1  -1  320.98    3.05
   0  -1  -1  313.36    3.23
   0  -1   1  320.57    3.39
   0   1   1  325.85    3.48
   0   1   2 1304.30    8.70
   0  -1  -2 1286.31    8.32
   0   1  -2 1286.85    8.17
   0  -1   2 1300.85    8.08
   0  -1   3   -0.19    0.42
   0  -1  -3   -0.80    0.66
   0  -1   3    1.09    0.57
   0   1   3   -0.09    0.52
   0   1  -3    0.63    0.59
   0  -1  -4  252.32    5.14
   0   1   4  249.30    2.73
   0   1   4  248.99    5.14
   0   1  -4  241.90    4.91
   0  -1   4  251.38    4.73
   0  -1   4  245.09    4.44
   0   1   5  101.05    2.10
   0  -1   5   96.78    3.11
   0  -1  -5  102.53    3.68
   0  -1   5   95.74    3.32
   0   1  -5   97.33    3.48
   0   1   5  104.33    3.76
   0   1   6    8.97    1.47
   0   1   6    8.77    0.80
   0  -1   6    9.15    1.20
   0  -1   6    9.93    1.34
   0  -1  -6    9.53    1.41
   0   1  -6    9.64    1.44
   0  -1   7    4.40    1.01
   0   1  -7    6.03    1.50
   0   1   7    4.53    1.35
   0  -1   7    2.99    0.99
   0   1   7    4.96    0.70
   0  -1  -7    5.74    1.28
   0  -1   8   12.87    1.60
   0   1  -8   10.64    1.87
   0  -1  -8   14.06    2.14
   0   1   8   12.08    1.96
   0  -1   8   12.58    1.79
   0   1   9    4.70    1.50
   0  -1  -9    3.50    1.65
   0  -1   9    5.03    1.22
   0  -1   9    6.41    1.76
   0   1  -9    4.45    1.88
   0   1  10   22.12    2.80
   0  -1  10   27.16    2.42
   0  -1  10   27.46    2.88
   0  -1 -10   21.34    2.98
   0   1 -10   28.07    3.24
   0  -1 -11   16.04    2.90
   0   1 -11   12.03    2.58
   0  -1  11   14.08    2.51
   0   1  11   14.03    2.67
   0  -2   0  542.45    5.00
   0   2   0  536.57    4.95
   0   2   0  544.39    4.77
   0   2   1   30.06    1.34
   0  -2   1   32.33    1.47
   0   2   1   30.81    1.39
   0   2  -1   30.21    1.24
   0   2  -1   30.67    1.09
   0  -2  -1   30.39    1.07
   0   2  -2  159.71    3.11
   0  -2   2  161.23    3.56
   0  -2  -2  161.26    1.75
   0   2   2  158.78    1.75
   0  -2  -2  160.42    3.32
   0   2  -2  158.96    2.63
   0   2   2  158.94    3.52
   0  -2   3  706.28    6.85
   0  -2   3  707.82    7.91
   0   2  -3  689.96    7.36
   0  -2  -3  710.54    7.83
   0   2   3  703.62    8.32
   0  -2   4  139.34    3.89
   0  -2  -4  140.36    4.05
   0  -2   4  141.06    3.50
   0   2   4  146.67    4.27
   0   2  -4  143.33    3.85
   0   2  -5   22.95    1.87
   0  -2  -5   25.48    2.03
   0   2   5   25.43    2.07
   0  -2   5   25.98    1.95
   0  -2   5   27.23    1.80
   0   2   6   19.39    1.97
   0  -2  -6   22.38    2.13
   0   2  -6   22.24    2.04
   0  -2   6   22.39    1.80
   0  -2   6   25.36    2.05
   0  -2  -7   25.96    2.46
   0   2   7   25.52    2.45
   0   2  -7   25.02    2.42
   0  -2   7   27.42    2.24
   0  -2   7   24.08    2.12
   0  -2  -8   70.72    4.19
   0   2   8   80.02    4.41
   0  -2   8   72.73    3.71
   0  -2   8   75.83    3.89
   0  -2   9    4.60    1.36
   0   2   9    6.01    1.68
   0  -2  -9    6.06    2.26
   0  -2   9    9.18    1.68
   0   2 -10    3.15    1.81
   0   2  10    0.92    1.80
   0  -2  10    0.61    1.12
   0  -2  10   -0.16    1.28
   0  -2 -10    6.02    1.96
   0   2 -11    4.84    2.27
   0   2  11    3.52    2.02
   0  -2 -11    1.87    2.03
   0  -2  11    4.87    1.81
   0   3   0   -0.37    0.50
   0   3   0    0.03    0.45
   0  -3   0    0.78    0.53
   0   3  -1  104.79    2.65
   0   3   1   99.00    2.83
   0  -3   1  107.40    3.03
   0   3   1   99.97    2.79
   0  -3  -1   98.75    2.40
   0   3  -1   99.76    2.41
   0  -3   2  545.43    7.31
   0   3   2  546.05    7.23
   0  -3  -2  546.68    6.76
   0   3  -2  538.72    5.54
   0  -3  -2  547.96    4.76
   0   3  -2  543.75    6.39
   0  -3  -3  555.08    3.84
   0   3  -3  560.60    7.09
   0  -3  -3  563.98    7.56
   0   3  -3  552.50    6.12
   0  -3   3  555.11    7.95
   0   3   3  559.81    8.08
   0  -3  -4   37.22    2.25
   0   3  -4   38.53    2.17
   0  -3   4   40.44    2.40
   0   3   4   34.84    2.39
   0   3   5   43.33    2.85
   0  -3   5   43.08    2.62
   0  -3  -5   47.88    2.73
   0  -3   5   41.76    2.20
   0   3  -5   44.23    2.48
   0   3   6   54.91    3.40
   0  -3   6   54.56    2.80
   0  -3   6   61.83    3.32
   0   3  -6   57.55    3.14
   0  -3  -6   62.40    3.40
   0   3   7   51.11    3.45
   0  -3  -7   48.73    3.36
   0  -3   7   46.70    2.87
   0   3  -7   48.14    3.16
   0  -3   7   41.14    3.02
   0  -3   8  180.91    5.91
   0  -3  -8  176.50    6.57
   0   3  -8  178.79    6.29
   0   3   8  177.42    6.76
   0  -3   8  173.81    6.06
   0  -3   9   51.20    3.52
   0  -3   9   50.99    3.53
   0   3   9   49.43    3.96
   0  -3  -9   53.05    4.17
   0   3  10   60.00    4.60
   0  -3  10   63.28    4.05
   0  -3 -10   60.19    4.62
   0  -3  10   64.25    4.15
   0   3 -10   61.19    4.23
   0   3  11   -0.05    1.63
   0  -3  11   -0.56    1.51
   0  -3  11    1.97    1.63
   0   3 -11    1.88    1.93
   0  -3 -11    5.32    2.43
   0  -4   0   97.22    3.06
   0   4   0   93.51    2.93
   0   4   0   96.02    2.92
   0   4   1  130.11    3.56
   0  -4   1  122.59    3.71
   0   4  -1  117.07    3.02
   0   4   1  127.04    3.58
   0  -4  -1  122.89    3.21
   0   4  -1  124.48    3.35
   0   4  -2   77.17    2.47
   0  -4   2   74.16    3.12
   0   4  -2   75.21    2.75
   0  -4  -2   74.75    2.28
   0   4   2   80.27    3.17
   0  -4  -2   75.73    2.82
   0  -4  -3  196.15    4.91
   0   4   3  194.25    5.22
   0  -4   3  194.57    5.29
   0  -4  -3  200.54    3.19
   0   4  -3  200.34    4.04
   0   4  -3  200.21    4.65
   0   4  -4   85.35    3.30
   0  -4  -4   87.65    1.59
   0   4   4   84.54    3.72
   0   4  -4   85.68    2.84
   0  -4   4   89.93    3.83
   0  -4  -4   91.51    3.61
   0  -4   5  110.03    4.50
   0  -4  -5  109.84    4.38
   0   4  -5  105.22    3.36
   0   4  -5  108.38    4.02
   0   4   5  109.95    4.63
   0   4  -6   91.29    3.44
   0   4   6   97.10    4.61
   0  -4  -6   93.25    4.38
   0  -4   6   95.47    4.35
   0   4  -6  104.17    4.24
   0  -4   7  104.03    4.89
   0  -4  -7  104.06    4.91
   0   4  -7  104.75    4.61
   0   4   7   96.44    4.95
   0  -4   7   98.43    4.03
   0  -4   8  195.97    6.06
   0   4  -8  208.53    6.83
   0  -4  -8  215.70    7.45
   0   4   8  189.76    7.24
   0  -4   8  189.34    6.79
   0   4   9    0.30    1.40
   0  -4   9    1.26    1.04
   0  -4   9    2.29    1.56
   0  -4  -9   -0.75    1.86
   0   4  -9   -0.48    1.49
   0   4  10    9.39    2.33
   0   4 -10   18.74    2.74
   0  -4  10   13.02    2.23
   0  -4  10   20.02    2.72
   0  -4 -10   15.94    2.81
   0  -4 -11    3.37    2.30
   0  -4  11    4.31    2.05
   0  -4  11    3.68    1.63
   0   4 -11    5.97    2.15
   0   4  11    1.38    1.79
   0  -5   0   -0.07    0.86
   0   5   0    0.37    0.68
   0   5   0    0.34    0.78
   0  -5   1   14.33    1.66
   0  -5  -1   14.03    1.33
   0   5  -1   15.07    1.46
   0   5  -1   17.13    1.66
   0   5   1   14.78    1.59
   0   5   1   14.71    1.44
   0   5   2    0.85    0.77
   0   5   2    0.47    0.79
   0  -5  -2    1.67    0.73
   0  -5   2   -0.67    0.91
   0   5  -2   -0.25    0.69
   0   5  -2   -0.25    0.67
   0  -5  -3    0.84    0.55
   0  -5  -3    2.26    0.94
   0  -5   3    1.79    1.04
   0   5  -3    1.02    0.66
   0   5   3    1.22    1.00
   0   5  -3    0.38    0.67
   0   5  -4   42.86    2.55
   0  -5  -4   45.79    2.79
   0   5   4   46.33    2.98
   0   5  -4   47.35    2.30
   0  -5  -4   43.09    1.58
   0  -5   4   43.98    2.97
   0  -5   5  178.05    6.12
   0   5   5  173.47    6.04
   0  -5  -5  169.59    5.67
   0   5  -5  179.48    4.57
   0   5  -5  171.13    5.25
   0  -5   6  531.59   11.00
   0  -5  -6  532.07   10.49
   0   5  -6  529.49    9.73
   0   5   6  520.06   11.16
   0   5  -6  525.36    8.36
   0   5   7   93.61    5.14
   0  -5  -7   93.69    4.90
   0  -5   7   91.53    4.90
   0   5  -7   97.59    4.54
   0   5  -7   87.26    3.78
   0   5   8   39.27    3.61
   0  -5  -8   31.84    3.26
   0   5  -8   33.64    3.02
   0   5  -8   33.45    2.58
   0  -5   8   33.21    3.33
   0   5  -9    0.51    1.14
   0  -5  -9    4.04    2.13
   0   5   9    2.90    1.93
   0   5  -9    1.12    1.46
   0  -5   9    3.66    1.76
   0  -5 -10    3.98    2.24
   0   5 -10   -1.78    1.77
   0  -5  10    0.45    1.70
   0   5  10   -0.03    1.62
   0   5 -10   -0.75    1.35
   0   6   0   -0.23    0.77
   0  -6   0   -1.41    0.95
   0   6   0    0.02    0.83
   0   6   1    2.69    0.96
   0  -6   1    0.25    0.96
   0  -6  -1    0.79    0.81
   0   6   1    0.81    0.78
   0   6  -1    0.28    0.86
   0   6  -1    1.34    0.99
   0  -6  -2    6.94    1.09
   0  -6   2    6.63    1.53
   0   6  -2    6.24    1.06
   0   6  -2    6.35    1.23
   0   6   2    7.44    1.40
   0   6   2    5.09    1.17
   0   6  -3    0.58    0.77
   0   6  -3    0.37    0.91
   0  -6  -3    1.66    1.12
   0  -6  -3    0.71    0.66
   0  -6   3    0.85    1.20
   0   6   3    1.30    1.13
   0  -6  -4    2.83    1.13
   0  -6  -4    4.48    0.80
   0  -6   4    2.63    1.41
   0   6   4    6.01    1.69
   0   6  -4    3.79    0.95
   0   6  -4    4.31    1.20
   0  -6  -5    1.52    1.28
   0   6  -5    2.15    0.96
   0   6   5    6.51    1.71
   0   6  -5    4.48    1.26
   0  -6   5    4.54    1.85
   0  -6  -6    2.85    1.32
   0   6  -6    2.02    1.19
   0  -6   6    5.87    1.83
   0   6   6    6.58    1.92
   0   6  -6    2.76    1.09
   0  -6   7    9.19    2.10
   0  -6  -7    8.44    1.97
   0   6   7    4.17    1.61
   0   6  -7    4.45    1.19
   0   6  -7    6.09    1.67
   0   6   8   33.78    3.45
   0  -6  -8   36.78    3.56
   0  -6   8   34.41    3.39
   0   6  -8   34.38    3.18
   0   6  -8   30.06    2.55
   0   6  -9    6.39    2.01
   0  -6  -9    7.54    2.36
   0  -6   9    6.25    2.22
   0   6   9    6.80    2.21
   0  -6  10   25.41    3.34
   0  -6 -10   24.91    3.60
   0   6  10   21.69    3.46
   0   6 -10   17.40    2.73
   0   7   0    1.34    1.03
   0   7   0    0.54    0.88
   0  -7   0   -0.43    1.09
   0   7  -1  110.67    4.32
   0  -7  -1  109.35    4.24
   0   7   1  107.53    4.41
   0   7  -1  108.84    4.11
   0  -7   1  103.26    4.58
   0   7   1  111.95    4.49
   0   7   2   95.41    4.30
   0  -7  -2   98.85    3.84
   0   7  -2  104.53    4.28
   0  -7   2   99.71    4.71
   0   7   2  102.23    4.54
   0   7  -2   98.50    3.85
   0   7  -3   47.53    2.65
   0  -7   3   46.73    3.50
   0  -7  -3   46.88    3.11
   0   7  -3   46.05    2.88
   0   7   3   38.26    2.99
   0  -7  -3   49.08    2.58
   0  -7  -4    3.03    1.44
   0  -7   4    1.06    1.49
   0   7  -4    1.66    1.01
   0   7   4    1.19    1.34
   0   7  -4    0.25    1.14
   0  -7  -4    1.11    0.71
   0   7  -5    1.30    1.14
   0   7  -5   -0.05    0.99
   0  -7  -5    0.38    1.47
   0   7   5    0.82    1.25
   0  -7   5    0.26    1.44
   0   7   6    1.99    1.67
   0  -7   6    4.66    1.89
   0   7  -6    2.33    1.29
   0  -7  -6   -0.12    1.55
   0   7  -6    1.23    1.16
   0   7  -7    1.03    1.11
   0   7   7   -1.29    1.47
   0   7  -7   -1.06    1.47
   0  -7   7    2.27    2.09
   0  -7  -7    2.38    1.86
   0   7  -8    1.81    1.49
   0  -7   8    0.89    1.59
   0   7   8    0.73    1.67
   0  -7  -8    3.81    1.85
   0   7  -9    4.65    1.93
   0   7   9    4.23    2.12
   0  -7   9    7.64    2.42
   0  -7  -9    3.06    1.98
   0  -8   0   32.12    2.82
   0   8   0   34.16    2.67
   0   8   0   33.23    2.70
   0  -8  -1   35.68    2.71
   0   8   1   35.17    2.91
   0   8  -1   38.96    2.75
   0  -8   1   38.46    3.15
   0   8  -1   37.69    2.83
   0   8   1   38.58    3.00
   0   8   2  181.26    6.37
   0   8  -2  192.25    5.75
   0  -8  -2  189.95    5.77
   0   8  -2  194.23    6.21
   0  -8   2  193.31    6.93
   0  -8   3    1.13    1.34
   0  -8  -3    3.08    1.02
   0  -8  -3    1.06    1.15
   0   8   3    0.94    1.32
   0   8  -3    2.67    1.38
   0   8  -3    1.20    1.20
   0  -8  -4  181.94    6.56
   0   8   4  186.88    7.16
   0  -8  -4  175.75    4.87
   0  -8   4  181.60    7.26
   0   8  -4  186.02    6.31
   0   8  -4  170.20    5.26
   0   8  -5   24.87    2.26
   0   8   5   21.37    2.78
   0   8  -5   22.33    2.48
   0  -8  -5   19.98    2.63
   0  -8   5   20.01    2.75
   0  -8  -6   11.95    2.28
   0   8   6    6.11    2.04
   0  -8   6    6.37    2.16
   0   8  -6    6.70    1.66
   0   8   7    3.42    2.13
   0  -8   7    0.16    1.66
   0   8  -7    1.06    1.69
   0  -8  -7    2.05    1.79
   0  -8  -8   20.54    3.21
   0   8  -8   31.76    3.25
   0   8   8   29.28    3.67
   0  -8   8   28.05    3.76
   0  -9   0    0.13    1.23
   0   9   0    0.12    1.21
   0   9   0    1.19    1.42
   0   9   1    1.56    1.20
   0   9   1    2.64    1.35
   0   9  -1    0.76    1.10
   0  -9  -1   -0.88    1.34
   0   9  -1    0.84    1.32
   0  -9   2   15.53    2.65
   0   9  -2   15.64    2.13
   0   9  -2   12.14    1.83
   0   9   2   14.04    2.15
   0  -9  -2   12.53    1.96
   0  -9  -2   19.77    2.37
   0  -9  -3    5.68    1.32
   0   9  -3    8.14    1.67
   0   9   3    9.04    2.09
   0  -9  -3    8.33    1.79
   0  -9   3    7.75    2.20
   0   9  -3    8.59    1.68
   0  -9   4   -0.05    1.66
   0  -9  -4   -2.26    1.68
   0   9  -4    0.97    1.31
   0   9   4    0.01    1.64
   0   9  -4   -1.67    1.38
   0  -9   5   -1.79    2.04
   0   9   5   -2.50    1.79
   0   9  -5   -1.86    1.44
   0  -9  -5   -3.18    1.95
   0  -9   6   15.83    2.86
   0   9  -6   16.85    2.40
   0  -9  -6   18.14    2.93
   0   9   6   22.04    3.25
   0   9  -7    2.42    1.82
   0  -9  -7   -3.24    2.00
   0   9   7    2.96    2.20
   0  -9   7    0.10    2.05
   0 -10   0   49.51    3.95
   0  10   0   43.63    3.43
   0  10   0   42.70    3.57
   0  10  -1    0.56    1.33
   0  10   1   -0.86    1.37
   0 -10   1    2.04    1.59
   0  10  -1    2.31    1.50
   0  10   1    0.90    1.42
   0 -10  -1   -1.14    1.45
   0 -10  -2    0.88    1.28
   0 -10   2    3.03    1.85
   0  10  -2    2.89    1.68
   0  10  -2    1.53    1.38
   0 -10  -2    2.25    1.45
   0  10   2    2.56    1.61
   0  10  -3    0.38    1.37
   0 -10  -3    2.89    1.70
   0  10   3    3.21    1.97
   0 -10   3    1.07    1.79
   0 -10  -4    0.87    1.62
   0  10   4   -1.28    1.84
   0 -10   4    0.70    1.64
   0  10  -4    0.63    1.67
   0 -10  -5   11.82    2.50
   0 -10   5   13.28    2.94
   0  10   5    9.20    2.51
   0  10  -5    8.16    2.15
   0 -11   0    2.81    1.95
   0  11   0    1.19    1.44
   0  11   0    0.56    1.49
   0 -11   1    7.47    2.39
   0  11  -1    7.44    2.10
   0  11   1    4.75    1.96
   0 -11  -1    4.59    1.96
   0 -11  -2   -0.15    1.61
   0  11   2    0.32    1.68
   0  11  -2   -1.55    1.78
   0 -11  -2   -1.10    1.44
   0 -11   2    1.08    1.82
  -1   0  12    0.16    1.67
   1   0 -12    3.36    2.38
   1   0 -11    1.34    1.84
  -1   0  11   -1.69    1.67
   1   0 -10   31.81    3.33
  -1   0  10   31.34    3.00
   1   0  -9   -0.62    1.48
  -1   0   9   -0.88    0.96
  -1   0   9   -0.51    1.14
   1   0  -8    9.67    1.94
  -1   0   8    7.16    1.49
  -1   0   8    6.94    1.25
   1   0  -7    1.51    1.17
  -1   0   7   -0.39    0.77
  -1   0   7   -1.25    0.94
  -1   0   6 1238.77   10.73
  -1   0   6 1259.81   12.70
   1   0  -6 1247.11   13.90
  -1   0   5   -0.30    0.61
  -1   0   5    0.29    0.62
   1   0  -4  106.63    3.32
  -1   0   4  106.67    2.68
  -1   0   4  107.32    2.96
  -1   0   3    0.97    0.52
  -1   0   3    0.91    0.52
   1   0  -3    0.98    0.57
   1   0  -2  430.67    4.81
  -1   0   2  426.58    4.04
   1   0  -1   10.99    0.58
  -1   0   1    9.30    0.54
   1   0  -1    9.57    0.62
   1   0  -1    9.72    0.70
   1   0   0   58.28    1.06
  -1   0   0   60.16    1.39
  -1   0   0   60.27    1.09
   1   0   0   62.62    1.49
   1   0   1    0.51    0.45
  -1   0  -1    0.30    0.33
   1   0   1    0.11    0.35
  -1   0  -2   22.03    1.13
   1   0   2   21.54    1.29
   1   0   2   20.93    1.00
   1   0   3   -0.54    0.65
   1   0   3    0.02    0.37
  -1   0  -3    0.11    0.56
   1   0   4  852.69    7.42
   1   0   4  870.51   10.05
  -1   0  -4  855.81    9.13
   1   0   5    0.14    0.48
   1   0   5    0.05    0.75
  -1   0  -5   -0.59    0.85
  -1   0  -6  480.94    8.55
   1   0   6  469.65    6.50
   1   0   6  483.49    9.08
   1   0   7   -0.66    0.68
  -1   0  -7   -0.23    1.27
   1   0   7   -1.00    1.12
   1   0   8   32.27    2.96
   1   0   8   28.65    1.93
  -1   0  -8   26.41    2.64
  -1   0  -9    0.77    1.62
   1   0   9   -0.43    1.43
   1   0  10    0.63    1.38
  -1   0 -10    3.50    1.96
   1   0  11   -0.84    1.81
  -1   0 -11   -0.05    2.05
  -1   1  12   20.95    3.08
  -1  -1  12   19.23    2.71
   1   1 -12   24.27    3.51
   1  -1 -12   21.03    3.47
   1   1 -11    7.25    2.35
  -1  -1  11    8.61    2.00
  -1   1  11    6.36    1.86
   1  -1 -11    6.18    2.16
  -1  -1  10    4.19    1.27
   1  -1 -10    3.19    1.91
  -1   1  10    7.11    1.91
  -1  -1  10    4.18    1.25
   1   1  -9    6.48    1.90
  -1  -1   9    7.31    1.43
   1  -1  -9    7.87    1.91
  -1   1   9    6.83    1.66
  -1  -1   9    7.20    1.52
  -1   1   8   53.49    2.29
  -1  -1   8   56.69    3.24
  -1   1   8   57.40    3.51
  -1  -1   8   50.77    2.82
   1  -1  -8   60.18    3.93
  -1  -1   7    1.10    0.95
  -1   1   7   -0.45    0.81
   1  -1  -7    3.55    1.40
  -1   1   7    1.81    0.67
   1   1  -7    0.27    1.10
  -1  -1   7    1.99    0.91
   1   1  -6   26.61    2.18
  -1  -1   6   29.15    2.00
  -1  -1   6   25.13    1.81
   1  -1  -6   28.46    2.24
  -1   1   6   26.23    1.44
  -1   1   6   27.22    2.12
  -1   1   5   16.28    1.49
  -1   1   5   14.55    1.02
  -1  -1   5   13.74    1.35
  -1  -1   5   12.74    1.18
   1   1  -5   13.91    1.53
   1  -1  -5   12.21    1.56
   1  -1  -4  486.11    7.01
  -1  -1   4  479.31    5.66
  -1  -1   4  481.76    6.50
  -1   1   4  494.13    6.93
  -1   1   4  480.43    4.90
   1   1  -4  493.30    7.26
  -1  -1   3    9.83    0.72
  -1  -1   3    7.44    0.86
   1  -1  -3    8.86    0.69
  -1   1   3    9.31    0.95
   1   1  -3    9.38    0.98
   1  -1  -3   10.21    1.02
   1  -1  -2   42.57    1.56
  -1  -1   2   43.00    1.65
   1   1  -2   41.68    0.95
  -1   1   2   40.33    1.59
   1   1  -2   39.31    1.60
  -1  -1   2   45.33    0.94
   1  -1  -2   45.83    1.38
   1  -1  -1  148.00    2.44
   1   1  -1  144.46    2.57
  -1   1   1  143.78    2.59
   1  -1  -1  151.79    2.05
  -1  -1   1  146.31    2.65
  -1   1   0   31.09    1.20
   1   1   0   31.42    1.21
   1   1   0   32.73    0.97
   1  -1   0   32.06    1.25
   1   1   0   33.38    1.14
  -1  -1   0   29.79    0.93
  -1   1  -1  413.89    4.60
   1   1   1  414.63    4.57
   1   1   1  418.01    3.59
   1   1   1  415.34    4.57
   1  -1   1  412.87    2.84
   1  -1   1  415.87    4.69
  -1   1  -1  423.70    2.86
   1  -1   2  473.72    5.47
   1   1   2  480.12    3.71
   1  -1   2  472.22    5.90
  -1  -1  -2  468.87    5.38
  -1   1  -2  471.14    4.55
   1   1   2  459.50    5.92
  -1  -1  -3    7.88    1.01
  -1   1  -3    9.06    0.88
   1  -1   3    8.36    0.90
   1  -1   3    7.72    1.00
   1   1   3    8.06    0.56
   1   1   3    6.93    1.04
   1  -1   4  732.95    8.07
   1   1   4  757.25    9.67
   1  -1   4  736.11    9.25
   1   1   4  740.42    5.39
  -1   1  -4  740.51    8.32
  -1  -1  -4  731.50    8.86
   1   1   5    2.13    0.82
   1  -1   5    3.35    1.03
  -1   1  -5    3.51    1.02
   1   1   5    2.19    0.45
   1  -1   5    3.40    0.86
  -1  -1  -6   -0.97    1.09
   1   1   6   -0.78    1.00
   1   1   6    0.44    0.42
   1  -1   6    0.65    0.69
   1  -1   6    0.23    0.85
  -1   1  -6    1.30    1.04
   1  -1   7   12.96    1.86
   1   1   7   12.90    1.02
   1  -1   7   13.28    1.52
   1   1   7   11.49    1.86
  -1   1  -7   15.66    2.01
  -1  -1  -7   14.68    1.95
   1  -1   8    9.78    1.40
  -1   1  -8   14.98    2.13
  -1  -1  -8   12.53    2.18
   1  -1   8    8.00    1.80
   1   1   8   10.44    1.85
   1  -1   9   13.78    1.75
   1   1   9   15.63    2.45
   1  -1   9   15.26    2.37
  -1  -1  -9   16.55    2.43
  -1   1 -10   12.93    2.59
   1   1  10   11.04    2.17
   1  -1  10   17.81    2.74
  -1  -1 -10   17.31    2.72
  -1   1 -11    0.94    2.06
   1  -1  11   -1.30    1.61
   1   1  11    3.50    1.92
  -1  -1 -11    0.99    2.12
  -1   2  11    2.42    1.79
  -1  -2  11    2.29    1.49
   1   2 -11   -0.31    1.87
  -1  -2  11    0.96    1.35
   1  -2 -11   -3.01    2.20
   1   2 -10   11.77    2.40
   1  -2 -10   11.21    2.26
  -1   2  10   12.07    2.31
  -1  -2  10   11.23    1.93
  -1  -2  10   10.58    1.98
  -1   2   9    4.86    1.50
   1  -2  -9    4.90    1.96
  -1  -2   9    4.27    1.24
  -1  -2   9    5.05    1.59
   1   2  -9    2.38    1.63
  -1  -2   8    0.42    0.88
  -1  -2   8    1.35    1.15
   1   2  -8    0.92    1.42
   1  -2  -8    1.52    1.51
  -1   2   8    0.03    1.10
  -1   2   7    2.88    0.58
  -1   2   7    3.36    1.30
  -1  -2   7    3.54    1.31
   1  -2  -7    4.44    1.47
  -1  -2   7    3.43    0.87
   1   2  -7    2.60    1.42
  -1  -2   6   21.55    1.61
   1  -2  -6   16.88    1.94
  -1   2   6   22.51    2.08
  -1   2   6   20.16    1.07
  -1  -2   6   20.39    1.83
   1   2  -6   20.18    1.99
  -1  -2   5    8.47    1.27
  -1   2   5   11.73    0.82
   1  -2  -5    8.40    1.30
   1   2  -5   10.87    1.38
  -1   2   5   10.97    1.47
  -1  -2   5   10.80    1.03
   1  -2  -4   14.54    0.86
  -1   2   4   13.04    1.45
   1   2  -4   13.32    1.44
  -1  -2   4   13.71    0.95
  -1  -2   4   15.49    1.50
   1  -2  -4   13.44    1.40
   1   2  -3  344.72    5.57
  -1   2   3  342.24    5.77
   1  -2  -3  353.25    3.93
   1  -2  -3  351.41    5.34
  -1  -2   3  341.47    5.66
  -1  -2   3  350.33    3.51
   1  -2  -2   15.95    1.04
   1   2  -2   17.29    1.24
  -1  -2   2   17.52    1.26
  -1   2   2   15.26    1.18
   1  -2  -2   17.00    0.94
   1  -2  -1    1.72    0.48
  -1  -2   1    0.73    0.62
  -1   2   1    1.73    0.67
   1  -2  -1    2.54    0.46
   1   2  -1    1.46    0.60
   1   2   0   44.25    1.74
   1   2   0   40.70    1.29
  -1   2   0   41.00    1.04
  -1  -2   0   41.13    1.51
   1  -2   0   43.31    1.70
  -1   2   0   42.63    1.69
   1   2   1   -0.34    0.56
  -1   2  -1    0.49    0.57
  -1  -2  -1    1.18    0.38
  -1   2  -1    0.12    0.25
   1   2   1    0.40    0.42
   1  -2   1   -0.10    0.54
  -1   2  -2   74.86    1.90
  -1   2  -2   73.94    2.34
  -1  -2  -2   75.86    1.48
   1   2   2   72.11    2.51
   1  -2   2   73.27    2.57
  -1  -2  -2   74.59    2.46
  -1   2  -3  108.66    2.80
  -1  -2  -3  108.20    1.44
  -1  -2  -3  105.61    3.26
   1   2   3  107.07    3.42
   1  -2   3  110.19    3.39
   1  -2   3  113.82    3.33
   1   2   4   77.80    3.32
   1  -2   4   79.65    3.07
  -1  -2  -4   81.35    3.19
   1  -2   4   85.19    3.22
  -1   2  -4   86.33    2.97
   1   2   5   -0.86    1.09
   1  -2   5    1.69    0.83
   1  -2   5    0.11    0.79
  -1  -2  -5   -0.55    0.84
  -1   2  -5    0.05    0.84
  -1   2  -6    1.88    0.94
   1  -2   6    3.28    1.15
  -1  -2  -6    4.64    1.40
   1  -2   6    3.15    0.89
   1   2   6    2.96    1.31
  -1   2  -7    3.78    1.39
  -1  -2  -7    1.14    1.30
   1   2   7    2.39    1.27
   1  -2   7    1.60    0.87
   1  -2   7    3.48    1.20
   1   2   8   25.40    2.74
  -1   2  -8   22.68    2.45
  -1  -2  -8   21.94    2.53
   1  -2   8   22.44    2.30
   1  -2   8   25.20    2.60
  -1   2  -9    0.41    1.61
   1  -2   9    0.08    1.23
  -1  -2  -9    1.46    1.73
   1   2   9   -0.41    1.61
   1  -2   9    1.69    1.21
  -1   2 -10    1.41    1.78
   1  -2  10   -0.16    1.41
   1  -2  10    3.49    1.50
  -1  -2 -10   -1.53    1.73
   1   2  10    1.77    1.65
  -1  -2 -11    2.49    1.71
   1  -2  11    3.99    1.91
  -1   2 -11    0.20    2.09
   1   2  11    3.69    2.04
  -1  -3  11   -1.25    1.44
  -1   3  11   -0.32    1.69
   1  -3 -11   -0.15    2.24
  -1  -3  11   -2.01    1.61
   1   3 -11   -0.16    1.60
   1  -3 -10    2.25    2.19
  -1  -3  10   -0.42    1.41
  -1   3  10    1.80    1.58
  -1  -3  10   -0.80    1.09
   1   3 -10   -1.19    1.62
  -1   3   9   75.54    4.73
   1   3  -9   86.40    4.85
  -1  -3   9   76.96    4.33
  -1  -3   9   84.45    4.03
  -1  -3   8   71.29    3.91
   1   3  -8   85.02    4.53
  -1  -3   8   81.74    3.63
   1  -3  -8   82.55    4.57
  -1   3   8   87.50    4.62
   1   3  -7   31.28    2.62
  -1  -3   7   29.87    2.08
   1  -3  -7   29.63    2.76
  -1  -3   7   23.68    2.24
  -1   3   7   30.15    2.68
   1   3  -6   10.51    1.56
  -1   3   6    6.84    1.43
  -1  -3   6    8.73    1.59
   1  -3  -6    8.34    1.49
  -1  -3   6    9.73    1.15
  -1  -3   5    0.87    0.92
   1  -3  -5    0.48    0.31
   1  -3  -5    2.41    1.19
   1   3  -5    0.66    0.88
  -1   3   5    1.17    0.94
  -1  -3   5    0.36    0.52
   1  -3  -4   70.30    2.92
   1   3  -4   65.55    2.90
  -1   3   4   67.94    3.15
   1  -3  -4   70.90    1.85
  -1  -3   4   75.36    3.23
   1  -3  -3   58.40    2.39
   1  -3  -3   63.44    1.89
   1   3  -3   63.46    2.65
   1   3  -3   59.17    1.49
  -1  -3   3   65.30    2.86
  -1   3   3   58.17    2.73
   1  -3  -2    9.58    0.97
   1   3  -2    8.16    0.55
   1  -3  -2    8.10    0.81
   1   3  -2    8.37    1.06
  -1   3   2    9.47    1.19
  -1  -3   2   10.14    1.24
   1   3  -1   29.11    1.66
  -1   3   1   30.68    1.74
   1  -3  -1   27.23    1.29
  -1  -3   1   33.15    1.79
   1  -3  -1   28.44    1.52
   1   3  -1   30.42    1.11
   1   3   0    6.16    0.94
   1   3   0    5.21    0.66
  -1  -3   0    4.55    0.76
  -1   3   0    3.26    0.67
   1  -3   0    4.63    0.82
  -1   3   0    4.12    0.53
  -1   3  -1  231.03    4.26
   1   3   1  230.11    4.69
  -1   3  -1  232.07    3.34
  -1  -3  -1  231.68    3.73
   1   3   1  226.14    4.23
   1  -3   1  227.59    4.70
   1   3   2   95.24    3.12
   1   3   2  101.27    3.31
  -1   3  -2   98.30    2.94
  -1   3  -2  100.56    2.44
  -1  -3  -2   97.22    2.12
   1  -3   2   96.96    3.33
  -1   3  -3    0.51    0.65
   1   3   3    1.91    0.94
  -1  -3  -3    1.74    0.87
  -1   3  -3    2.73    0.71
   1  -3   3    0.91    0.82
  -1  -3  -3    1.86    0.33
   1   3   4  107.92    4.09
  -1   3  -4  104.82    3.48
  -1   3  -4  104.73    3.22
   1  -3   4  107.34    3.93
  -1  -3  -4  105.82    3.83
   1  -3   5   18.22    1.81
  -1   3  -5   19.73    1.72
   1   3   5   17.18    1.98
   1  -3   5   16.31    1.82
  -1  -3  -5   20.00    1.99
   1  -3   6  117.47    4.63
  -1   3  -6  122.88    4.35
   1  -3   6  116.17    4.49
  -1  -3  -6  126.70    4.96
   1   3   6  121.43    5.07
   1  -3   7  115.45    4.80
  -1   3  -7  124.36    4.84
  -1  -3  -7  130.84    5.36
   1  -3   7  120.36    4.92
   1   3   7  123.57    5.51
   1  -3   8   51.93    3.48
  -1   3  -8   55.41    3.62
  -1  -3  -8   57.96    4.13
   1   3   8   54.61    4.15
   1  -3   8   51.36    3.56
   1  -3   9   29.84    2.90
  -1   3  -9   31.74    3.07
  -1  -3  -9   36.21    3.51
   1  -3   9   27.94    2.85
   1   3   9   32.19    3.44
   1   3  10    1.71    1.69
   1  -3  10    1.29    1.41
   1  -3  10    1.98    1.66
  -1   3 -10    3.67    1.61
  -1  -3 -10    6.88    2.31
  -1   3 -11    3.13    1.98
   1  -3  11   -1.13    1.90
   1   3  11    0.10    1.88
  -1  -3 -11    2.93    2.27
  -1  -4  11   16.00    2.66
  -1   4  11   19.14    3.07
   1   4 -11   13.64    2.48
   1  -4 -10    7.97    2.23
  -1  -4  10    6.49    2.02
   1   4 -10    4.69    1.79
  -1  -4  10    7.21    1.62
  -1   4  10    8.14    2.10
   1   4  -9   60.85    4.20
  -1  -4   9   51.29    3.12
  -1   4   9   50.33    4.17
   1  -4  -9   56.90    4.24
  -1  -4   9   57.19    4.03
  -1  -4   8    3.21    1.12
  -1   4   8    3.24    1.83
   1   4  -8    2.96    1.47
  -1  -4   8    3.64    1.59
   1  -4  -8    2.52    1.65
   1   4  -7   10.31    1.84
  -1   4   7    9.48    1.95
  -1  -4   7   13.24    1.46
  -1  -4   7   11.85    1.86
   1  -4  -7    7.64    1.71
  -1   4   6  196.44    6.45
   1   4  -6  194.65    6.00
  -1  -4   6  190.59    6.09
   1   4  -6  181.11    4.12
   1  -4  -6  201.30    6.10
   1  -4  -5    6.35    0.65
  -1  -4   5    5.01    1.31
   1   4  -5    5.37    1.19
   1   4  -5    5.61    0.83
  -1   4   5    4.25    1.09
   1  -4  -5    7.20    1.42
   1   4  -4  389.14    7.44
   1   4  -4  377.31    4.70
  -1  -4   4  391.36    7.85
  -1   4   4  382.97    7.80
   1  -4  -4  389.04    4.90
   1  -4  -4  401.23    7.24
   1   4  -3  285.84    3.79
   1   4  -3  287.56    6.00
  -1  -4   3  292.13    6.36
   1  -4  -3  283.02    4.63
   1  -4  -3  292.50    5.62
  -1   4   3  305.13    6.55
   1   4  -2  881.02    6.69
  -1  -4   2  883.60   10.46
   1  -4  -2  886.23    8.64
   1   4  -2  870.89    9.99
  -1   4   2  900.32   10.50
   1  -4  -2  885.53    8.96
   1   4  -1   92.13    2.40
  -1   4   1   94.53    3.34
  -1  -4   1   97.19    3.26
   1  -4  -1   93.32    3.05
   1   4  -1   92.95    3.23
  -1   4   1   91.83    2.76
   1   4   0  131.65    3.25
   1   4   0  142.45    4.00
  -1   4   0  137.61    3.14
  -1   4   0  133.80    3.71
   1  -4   0  139.10    3.89
  -1  -4   0  135.07    3.60
   1  -4   1  226.45    5.25
   1   4   1  220.95    4.66
  -1   4  -1  227.15    4.77
   1   4   1  224.52    5.19
  -1  -4  -1  221.36    4.22
  -1   4  -1  228.23    3.99
   1   4   2  498.51    8.07
  -1   4  -2  497.93    7.09
  -1  -4  -2  500.37    5.65
  -1   4  -2  501.21    6.20
   1  -4   2  506.21    8.28
   1   4   2  483.46    7.57
  -1  -4  -3   70.44    1.84
  -1   4  -3   75.17    2.95
  -1   4  -3   72.41    2.62
  -1  -4  -3   70.43    3.14
   1   4   3   69.76    3.17
   1  -4   3   67.63    3.32
   1   4   4  141.58    4.96
  -1  -4  -4  155.44    4.87
   1  -4   4  144.72    5.06
  -1   4  -4  146.82    4.35
  -1   4  -4  152.81    4.08
  -1  -4  -5   11.25    1.64
   1   4   5    7.96    1.58
  -1   4  -5    9.03    1.37
   1  -4   5   10.66    1.74
  -1   4  -5    8.36    1.33
  -1  -4  -6   63.88    3.74
   1   4   6   67.47    3.99
  -1   4  -6   63.16    3.23
  -1   4  -6   63.97    3.27
   1  -4   6   64.62    3.75
   1   4   7    1.34    1.42
  -1  -4  -7   -0.02    1.62
   1  -4   7   -0.25    1.22
  -1   4  -7    1.92    1.17
  -1  -4  -8    7.05    2.21
  -1   4  -8    5.69    1.53
   1  -4   8    8.74    1.95
   1  -4   8    8.23    1.72
   1   4   8    6.61    1.97
  -1   4  -9   27.52    2.87
   1   4   9   30.21    3.32
   1  -4   9   24.33    2.91
  -1  -4  -9   30.14    3.39
   1  -4   9   26.70    2.90
   1  -4  10    1.35    1.66
   1   4  10    0.32    1.53
  -1   4 -10   -0.12    1.48
   1  -4  10    1.24    1.72
  -1  -4 -10    1.27    1.77
   1   5 -10   -1.85    1.77
  -1  -5  10   -0.76    1.86
   1  -5 -10    1.38    2.00
  -1   5  10   -2.01    1.75
  -1   5   9   28.45    3.33
   1   5  -9   23.90    2.96
   1  -5  -9   23.76    3.14
  -1  -5   9   25.80    3.02
  -1  -5   8    6.58    1.99
   1   5  -8    4.49    1.52
  -1   5   8    3.83    1.63
   1  -5  -8    2.76    1.65
   1   5  -8    5.40    1.16
   1   5  -7   45.69    2.39
   1   5  -7   59.62    4.00
   1  -5  -7   60.39    3.93
  -1  -5   7   50.21    3.63
  -1   5   7   47.51    3.68
   1  -5  -6    6.98    1.69
  -1  -5   6    9.41    2.16
  -1   5   6    9.60    1.97
   1   5  -6    9.07    1.14
   1   5  -6    6.37    1.47
   1  -5  -5   24.39    1.32
   1   5  -5   30.26    2.43
   1  -5  -5   27.68    2.34
   1   5  -5   24.31    1.48
  -1   5   5   23.04    2.47
  -1  -5   5   20.86    2.23
  -1   5   4   60.05    3.46
   1   5  -4   62.94    3.25
  -1  -5   4   62.69    3.56
   1   5  -4   58.80    2.07
   1  -5  -4   58.52    2.24
   1  -5  -4   59.43    3.02
   1   5  -3    3.20    0.61
  -1   5   3    5.59    1.31
   1   5  -3    2.35    0.98
  -1  -5   3    4.69    1.21
   1  -5  -3    3.88    0.83
   1  -5  -3    3.83    1.06
  -1   5   2   69.08    3.32
   1   5  -2   65.54    3.08
   1   5  -2   67.65    2.25
  -1  -5   2   68.16    3.28
   1  -5  -2   77.48    2.92
   1  -5  -2   72.91    2.84
  -1   5   1    2.44    0.74
   1   5  -1    3.22    1.01
  -1  -5   1    1.45    0.87
   1  -5  -1    2.18    0.85
   1   5  -1    2.03    0.58
   1   5   0  738.70    8.59
  -1  -5   0  713.69    9.18
   1  -5   0  747.26    9.98
  -1   5   0  739.16    9.63
   1   5   0  754.03   10.09
  -1   5   0  749.35    8.41
  -1   5  -1  202.67    4.40
   1   5   1  212.32    5.54
   1   5   1  208.16    4.98
  -1   5  -1  207.66    5.08
   1  -5   1  205.59    5.51
  -1  -5  -1  207.87    4.61
   1   5   2    1.22    0.98
  -1   5  -2   -0.21    0.87
  -1   5  -2   -0.35    0.62
   1  -5   2    0.68    0.98
   1   5   2   -0.36    0.72
  -1  -5  -2    1.04    0.61
  -1  -5  -3   16.61    1.18
  -1  -5  -3   18.83    1.89
  -1   5  -3   18.98    1.59
   1  -5   3   20.43    2.21
  -1   5  -3   18.56    1.76
   1   5   3   19.65    1.92
  -1  -5  -4    1.62    1.18
   1  -5   4   -1.53    1.38
  -1   5  -4    1.12    0.79
  -1   5  -4   -1.05    0.88
   1   5   4    0.81    0.97
   1   5   5    2.91    1.38
  -1  -5  -5    1.96    1.32
  -1   5  -5    2.16    1.05
   1  -5   5    2.44    1.38
  -1   5  -5    3.11    1.17
  -1   5  -6   39.39    2.74
  -1   5  -6   35.66    2.69
   1  -5   6   34.17    3.07
   1   5   6   41.61    3.34
   1  -5   7   55.08    4.00
   1   5   7   59.22    4.14
  -1   5  -7   57.76    3.45
  -1  -5  -7   58.66    4.10
  -1   5  -7   58.97    3.51
  -1   5  -8    0.49    1.24
  -1  -5  -8   -0.61    1.62
   1   5   8    0.87    1.46
   1  -5   8    0.67    1.61
  -1   5  -8    0.87    1.25
   1   5   9   -0.44    1.78
  -1   5  -9   -1.66    1.45
   1  -5   9    0.38    1.57
  -1  -5  -9    1.10    1.81
  -1   5  -9    0.11    1.39
  -1   5 -10   19.97    2.86
  -1   5 -10   19.09    2.59
   1   5  10   27.05    3.71
   1  -5  10   22.21    3.22
  -1  -5 -10   24.36    3.53
  -1   6  10    3.67    2.10
   1   6 -10   -0.86    1.72
   1  -6 -10    2.45    2.53
  -1  -6  10    3.97    2.40
  -1   6   9    0.80    1.63
   1  -6  -9   -0.30    1.68
  -1  -6   9   -1.68    1.85
   1   6  -9   -0.33    1.56
  -1   6   8    8.66    2.27
  -1  -6   8    6.22    2.04
   1  -6  -8   10.58    2.42
   1   6  -8    2.78    1.37
   1  -6  -7   10.28    2.15
  -1   6   7    7.08    1.81
   1   6  -7    6.93    1.63
  -1  -6   7    8.78    2.06
   1   6  -6    1.27    1.07
  -1  -6   6    1.93    1.56
   1  -6  -6    3.41    1.67
   1   6  -6    1.79    0.83
  -1   6   6    2.80    1.85
  -1   6   5    9.73    1.81
   1   6  -5   11.66    1.77
   1  -6  -5   11.79    1.80
   1   6  -5   11.67    1.23
   1  -6  -5   11.63    1.11
  -1  -6   5   13.71    2.38
   1   6  -4   10.37    1.61
   1   6  -4    7.64    0.99
  -1   6   4   11.42    1.83
   1  -6  -4   11.06    1.74
   1  -6  -4    8.02    1.12
  -1  -6   4    8.55    1.94
  -1   6   3  130.63    5.09
   1  -6  -3  129.55    4.44
   1   6  -3  125.93    4.65
  -1  -6   3  118.99    4.91
   1  -6  -3  125.81    3.88
   1   6  -3  122.63    3.36
   1  -6  -2  115.25    3.92
   1   6  -2  120.27    4.41
  -1  -6   2  115.35    4.56
   1  -6  -2  115.20    3.98
   1   6  -2  114.78    3.34
  -1   6   2  120.06    4.64
  -1   6   1   82.06    3.28
   1   6  -1   77.34    2.95
  -1  -6   1   81.47    3.67
   1  -6  -1   81.18    3.46
  -1   6   1   83.01    3.79
   1   6  -1   91.81    3.89
  -1   6   0    8.85    1.20
  -1  -6   0    7.51    1.34
  -1   6   0    5.84    1.20
   1   6   0    8.12    1.40
   1  -6   0    6.30    1.32
   1   6   0    7.21    1.18
  -1   6  -1  215.17    5.01
   1   6   1  212.90    5.49
  -1   6  -1  209.41    5.51
   1  -6   1  207.91    6.08
   1   6   1  205.77    5.99
  -1  -6  -1  209.70    5.17
  -1  -6  -2   90.01    3.20
   1   6   2   88.78    3.88
   1   6   2   92.09    4.18
   1  -6   2   93.35    4.29
  -1   6  -2   92.99    3.38
  -1   6  -2   91.09    3.67
   1   6   3   18.64    2.16
  -1   6  -3   13.31    1.46
  -1   6  -3   18.24    1.85
  -1  -6  -3   14.76    1.31
  -1  -6  -3   15.58    1.94
   1  -6   3   13.61    2.06
  -1  -6  -4    3.70    1.58
   1   6   4    2.31    1.26
  -1   6  -4    1.17    0.80
   1  -6   4   -1.39    1.60
  -1   6  -4    5.49    1.55
  -1   6  -5   71.03    3.61
  -1   6  -5   78.27    3.64
   1   6   5   76.18    4.45
   1  -6   5   77.29    4.48
  -1  -6  -5   79.35    4.38
  -1   6  -6   -0.17    0.98
  -1  -6  -6   -1.30    1.43
   1  -6   6   -0.29    1.46
   1   6   6   -2.52    1.80
  -1   6  -6    1.15    1.48
   1   6   7    1.57    1.52
  -1   6  -7    0.12    1.09
  -1  -6  -7    0.17    1.39
  -1   6  -7   -0.44    1.08
   1  -6   7   -1.57    1.75
   1   6   8    9.40    2.35
   1  -6   8    8.31    2.21
  -1  -6  -8   11.75    2.30
  -1   6  -8    9.98    1.86
  -1   6  -8   13.44    2.16
  -1   6  -9    0.67    1.43
  -1  -6  -9   -1.04    2.12
  -1   6  -9   -0.53    1.50
   1   6   9    0.16    1.79
   1  -6   9    1.24    1.65
   1  -7  -9   -1.45    2.28
   1   7  -9    3.63    2.00
  -1   7   9    3.93    2.15
  -1  -7   9    0.89    1.88
  -1   7   8    1.75    1.78
   1  -7  -8    3.94    1.75
   1   7  -8    7.29    1.96
  -1  -7   8    4.71    1.88
  -1   7   7   43.24    3.95
   1  -7  -7   49.29    3.82
   1   7  -7   53.56    3.93
  -1  -7   7   45.11    3.94
  -1   7   6    2.84    1.80
   1  -7  -6    2.98    1.50
  -1  -7   6    2.10    1.85
   1   7  -6    0.52    1.23
   1   7  -5    6.55    1.74
  -1  -7   5    4.48    1.71
   1  -7  -5    3.05    1.44
  -1   7   5    3.54    1.49
   1  -7  -4    3.41    1.28
   1   7  -4    3.55    0.95
  -1   7   4    1.67    1.46
   1  -7  -4    3.51    0.97
   1   7  -4    2.54    1.19
  -1  -7   4    0.86    1.44
  -1  -7   3   11.02    2.12
   1   7  -3   11.28    1.33
   1  -7  -3   13.38    1.73
   1  -7  -3   13.55    1.61
  -1   7   3   15.19    2.15
   1   7  -3   10.43    1.58
  -1   7   2   99.76    4.56
   1   7  -2  101.78    3.51
  -1  -7   2   95.30    4.59
   1  -7  -2   99.52    4.09
   1  -7  -2  103.81    4.00
   1   7  -2   99.54    4.42
   1   7  -1   17.69    1.72
  -1   7   1   15.98    1.73
   1  -7  -1   17.67    1.93
  -1   7   1   14.02    1.88
   1   7  -1   18.53    2.12
  -1  -7   1   16.70    2.02
  -1   7   0  248.98    6.03
   1   7   0  245.63    6.08
  -1   7   0  258.04    6.82
   1  -7   0  259.26    6.99
   1   7   0  256.05    6.97
  -1  -7   0  252.97    6.60
  -1   7  -1   16.76    1.72
   1   7   1   14.43    1.76
  -1   7  -1   17.94    2.02
   1   7   1   16.39    1.93
   1  -7   1   18.77    2.25
  -1  -7  -1   18.33    1.86
   1   7   2   15.88    2.14
  -1   7  -2   11.20    1.40
  -1   7  -2   11.27    1.72
  -1  -7  -2   13.59    1.54
   1   7   2   12.03    1.73
   1  -7   2   11.57    1.99
  -1   7  -3    5.67    1.25
   1  -7   3    7.17    1.82
  -1   7  -3    3.81    1.20
  -1  -7  -3    5.58    1.12
   1   7   3    9.39    1.78
  -1  -7  -3    5.30    1.62
   1   7   4    2.18    1.35
  -1  -7  -4    3.38    1.62
  -1   7  -4    4.41    1.19
  -1   7  -4    2.47    1.18
   1  -7   4    3.04    1.53
  -1   7  -5   39.43    2.83
  -1  -7  -5   37.42    3.19
  -1   7  -5   35.88    2.74
   1   7   5   35.16    3.31
   1  -7   5   39.46    3.59
  -1   7  -6   11.58    1.83
   1  -7   6   11.53    2.37
   1   7   6    9.59    2.23
  -1   7  -6    7.83    1.54
  -1  -7  -6    9.44    2.17
  -1   7  -7   12.90    2.17
   1  -7   7   11.19    2.33
   1   7   7   12.97    2.52
  -1   7  -7   12.40    2.04
  -1  -7  -7    9.13    2.12
  -1  -7  -8   -0.41    1.99
  -1   7  -8    2.13    1.47
  -1   7  -8   -0.32    1.34
   1  -7   8   -0.98    1.81
   1   7   8   -1.28    1.76
  -1  -8   8    3.32    2.20
  -1   8   8    1.86    1.97
   1  -8  -8    2.34    1.94
   1   8  -8    0.54    1.66
   1   8  -7   11.96    2.18
   1  -8  -7   14.20    2.58
  -1  -8   7    8.90    2.49
  -1   8   7    8.59    2.25
   1   8  -6   -1.72    1.48
   1  -8  -6   -1.19    1.30
  -1   8   6   -0.04    1.69
   1  -8  -5    2.77    1.52
   1   8  -5   -0.57    1.30
  -1  -8   5    2.61    1.72
  -1   8   5    0.94    1.40
  -1   8   4   56.29    4.14
   1  -8  -4   59.30    3.75
   1   8  -4   55.21    3.73
   1  -8  -4   55.45    3.01
  -1  -8   4   55.45    4.16
   1   8  -3  113.47    5.13
  -1  -8   3  114.98    5.57
   1  -8  -3  117.13    4.56
   1   8  -3  105.46    3.81
  -1   8   3  114.57    5.51
   1  -8  -3  114.37    4.79
   1   8  -2  375.65    9.10
   1  -8  -2  367.04    8.12
   1   8  -2  362.89    7.25
  -1   8   2  369.98    9.32
   1  -8  -2  379.94    8.46
  -1  -8   2  354.56    9.20
  -1   8   1  217.05    6.26
  -1   8   1  220.13    6.99
   1   8  -1  219.55    6.94
   1   8  -1  221.01    5.98
   1  -8  -1  216.92    6.72
  -1  -8   1  228.06    7.11
   1   8   0   72.49    4.04
  -1   8   0   78.03    3.77
   1   8   0   82.45    3.88
  -1   8   0   81.91    4.21
  -1  -8   0   78.93    4.14
   1  -8   0   78.63    4.26
   1  -8   1  196.98    6.89
   1   8   1  198.46    6.73
  -1   8  -1  199.98    6.36
  -1  -8  -1  192.21    6.04
  -1   8  -1  187.21    5.61
   1   8   1  187.71    6.08
  -1   8  -2  260.08    7.17
   1   8   2  276.57    7.73
   1  -8   2  258.75    8.17
  -1  -8  -2  278.86    6.83
   1   8   2  287.78    8.38
  -1   8  -2  270.03    6.79
   1   8   3   14.30    2.28
  -1   8  -3   14.66    2.01
  -1  -8  -3   12.62    2.08
  -1  -8  -3   12.21    1.58
   1  -8   3   16.19    2.58
  -1   8  -3   10.59    1.56
  -1  -8  -4    1.14    1.47
   1  -8   4   -1.53    1.65
  -1   8  -4   -0.16    1.21
   1   8   4   -1.02    1.33
  -1   8  -4   -0.32    0.94
   1   8   5    0.88    1.58
  -1   8  -5   -0.54    1.29
  -1   8  -5    1.19    1.26
   1  -8   5   -1.73    2.09
  -1  -8  -5   -1.54    1.71
  -1   8  -6    4.65    1.49
  -1  -8  -6    4.67    1.81
   1  -8   6    3.87    1.93
  -1   8  -6    1.61    1.35
   1   8   6    1.88    1.65
  -1  -8  -7   23.15    3.34
  -1   8  -7   19.12    2.44
  -1   8  -7   17.67    2.37
   1  -8   7   25.06    3.53
   1   8   7   16.42    2.70
  -1   9   7   21.02    3.44
   1   9  -7   18.77    2.83
   1  -9  -7   18.28    2.94
  -1  -9   7   11.44    2.77
   1  -9  -6    1.77    1.63
  -1   9   6    2.33    1.90
  -1  -9   6    4.51    2.32
   1   9  -6   -0.31    1.48
  -1  -9   5    0.96    1.84
   1  -9  -5    1.40    1.61
  -1   9   5   -1.84    1.83
   1   9  -5    1.49    1.57
   1   9  -4   37.06    3.26
  -1   9   4   43.54    3.73
   1  -9  -4   38.24    2.79
  -1  -9   4   34.97    3.57
   1  -9  -4   45.97    3.49
   1  -9  -3    6.22    1.59
  -1   9   3    5.92    2.00
   1  -9  -3    4.57    1.38
   1   9  -3    5.37    1.50
  -1  -9   3    4.30    1.63
  -1   9   2    2.50    1.45
   1  -9  -2    1.82    1.32
  -1  -9   2   -0.11    1.61
   1   9  -2    1.36    1.09
   1   9  -2    4.06    1.69
   1  -9  -2    3.65    1.26
  -1   9   1   -3.10    1.78
   1  -9  -1   -2.32    1.50
   1   9  -1    0.35    1.12
  -1  -9   1    0.60    1.50
   1   9   0  151.06    6.16
   1   9   0  138.73    5.31
  -1   9   0  155.49    6.13
  -1  -9   0  148.33    5.99
  -1   9   0  147.56    5.47
   1  -9   0  146.86    6.22
  -1  -9  -1   -0.69    1.21
  -1   9  -1   -0.51    1.29
   1   9   1    0.72    1.32
   1   9   1    1.84    1.38
   1  -9   1   -2.44    1.62
  -1   9  -1   -0.09    1.04
   1  -9   2    3.88    1.82
   1   9   2    2.79    1.48
  -1   9  -2    3.67    1.32
  -1   9  -2    2.80    1.32
  -1  -9  -2    4.72    1.47
   1   9   2    4.61    1.75
  -1  -9  -3   -0.60    1.55
  -1   9  -3    0.92    1.23
   1   9   3    3.63    1.63
   1  -9   3    3.90    2.00
  -1   9  -3    1.60    1.05
  -1  -9  -3    0.29    1.03
  -1   9  -4    3.40    1.38
  -1  -9  -4    3.87    1.71
   1   9   4    3.10    1.69
  -1   9  -4    3.45    1.54
   1  -9   4    1.48    1.53
  -1   9  -5    8.20    1.73
   1   9   5   13.28    2.48
  -1  -9  -5   13.65    2.63
   1  -9   5   10.34    2.50
  -1   9  -5   11.40    2.04
  -1  -9  -6   -0.29    1.79
   1  -9   6    2.51    2.32
  -1   9  -6    0.31    1.35
   1   9   6    1.32    1.99
   1 -10  -5   11.00    2.14
   1  10  -5    8.10    2.13
  -1 -10   5   12.39    2.99
  -1  10   5   10.47    2.51
  -1  10   4    1.11    1.78
   1 -10  -4    0.15    1.41
   1  10  -4   -0.77    1.45
  -1 -10   4    1.58    2.09
   1  10  -3    0.70    1.37
  -1 -10   3   -1.68    2.00
   1 -10  -3    0.16    1.30
  -1  10   3   -1.37    1.74
   1 -10  -3    2.22    1.63
   1 -10  -2   27.02    2.83
   1  10  -2   23.78    2.83
   1 -10  -2   27.29    2.92
  -1 -10   2   22.23    2.95
  -1  10   2   21.55    2.85
   1  10  -1   -0.85    1.19
  -1  10   1   -1.19    1.60
   1 -10  -1    0.25    1.39
   1  10  -1   -0.18    1.48
  -1 -10   1    2.84    1.74
   1 -10  -1    0.34    1.17
  -1  10   0    3.58    1.63
  -1  10   0    4.39    1.80
  -1 -10   0    3.42    1.52
   1  10   0    1.33    1.42
   1 -10   0    1.94    1.49
   1  10   0    3.12    1.39
  -1  10  -1    0.70    1.54
  -1  10  -1    1.44    1.32
   1  10   1    2.52    1.55
   1 -10   1    1.98    1.75
   1  10   1    1.93    1.64
  -1 -10  -1    0.69    1.54
  -1  10  -2    8.47    2.06
   1 -10   2    7.88    2.22
   1  10   2    8.94    2.02
  -1  10  -2    5.56    1.48
  -1 -10  -2    9.24    1.89
  -1  10  -3    8.17    2.00
   1 -10   3    4.67    2.36
  -1 -10  -3    3.47    1.67
  -1  10  -3    6.30    1.71
   1  10   3    5.82    1.83
  -1 -10  -4    5.21    2.10
  -1  10  -4    4.02    1.59
   1  10   4    1.81    1.67
   1 -10   4    8.37    2.50
  -1  10  -4    2.48    1.68
   1 -11  -2    8.93    2.16
  -1  11   2   10.44    2.53
   1 -11  -2    5.87    1.98
   1  11  -2    9.72    2.24
  -1 -11   2   12.36    2.76
   1 -11  -1    2.78    1.74
   1  11  -1   -0.35    1.64
   1 -11  -1    4.10    1.65
  -1 -11   1    0.20    1.59
  -1  11   1    2.21    1.82
  -1  11   0    9.34    1.87
   1  11   0   14.25    2.59
  -1  11   0   13.71    2.51
   1 -11   0   10.03    2.36
  -1 -11   0    8.55    2.01
   1 -11   1   -0.61    1.61
   1  11   1    0.30    1.63
  -1  11  -1    0.36    1.49
  -1  11  -1    2.01    1.72
   1  11   1    2.42    1.66
  -1 -11  -1    3.23    1.87
   2   0 -12    0.08    2.05
  -2   0  12   -0.02    1.46
  -2   0  11   -0.30    1.44
   2   0 -11   -1.74    1.93
  -2   0  10    1.70    1.33
   2   0 -10   -1.82    1.87
  -2   0  10    1.99    1.16
   2   0  -9    0.63    1.54
  -2   0   9    0.07    0.96
  -2   0   9    1.92    1.11
   2   0  -8   11.25    2.27
  -2   0   8   11.53    1.55
  -2   0   8    9.26    1.52
   2   0  -7    0.14    1.23
  -2   0   7   -0.65    0.76
  -2   0   7   -0.71    0.79
  -2   0   6   65.10    2.85
   2   0  -6   66.79    3.48
  -2   0   6   64.88    2.80
  -2   0   5   -0.33    0.56
   2   0  -5    0.14    0.98
  -2   0   5   -0.74    0.73
   2   0  -4    2.77    0.86
  -2   0   4    3.73    0.81
  -2   0   4    2.53    0.65
  -2   0   3    0.17    0.44
   2   0  -3   -0.10    0.53
   2   0  -3    0.55    0.55
  -2   0   2 9940.66   22.01
   2   0  -2 9999.00   24.62
   2   0  -1    2.09    0.50
   2   0  -1    2.84    0.70
  -2   0   1    1.70    0.47
   2   0   0 9015.26   25.00
  -2   0   0 9555.27   22.96
   2   0   1   -0.44    0.61
   2   0   1    0.11    0.35
  -2   0  -2   73.56    2.06
   2   0   2   77.19    2.40
   2   0   2   78.90    2.83
  -2   0  -3    0.80    0.63
   2   0   3    0.10    0.53
   2   0   3   -0.98    0.81
   2   0   4   86.64    3.62
   2   0   4   79.01    2.71
  -2   0  -4   79.95    2.93
   2   0   5   -1.09    1.05
  -2   0  -5    0.82    0.95
   2   0   5    0.06    0.64
   2   0   6    0.96    1.10
   2   0   6    0.68    0.71
   2   0   7   -0.65    1.13
  -2   0  -7    2.19    1.33
   2   0   7    0.11    0.72
   2   0   8    9.63    1.34
   2   0   8    7.37    1.71
  -2   0  -8    8.73    1.80
   2   0   9    0.75    1.69
  -2   0  -9   -3.06    1.88
   2   0  10    0.70    1.73
  -2   0 -10   -0.64    1.68
   2  -1 -12    0.58    2.31
   2   1 -12    0.11    1.99
  -2   1  12    4.21    1.99
  -2  -1  12    4.72    1.96
  -2  -1  11   13.70    2.17
   2  -1 -11   14.43    2.71
  -2  -1  11   12.56    2.06
  -2   1  11   15.82    2.54
   2   1 -11   15.62    2.81
  -2   1  10   27.46    2.86
   2   1 -10   35.69    3.58
  -2  -1  10   24.43    2.44
  -2  -1  10   27.13    2.51
   2  -1 -10   16.64    2.57
   2  -1  -9    2.19    1.53
  -2  -1   9   -0.30    0.90
  -2  -1   9   -1.85    1.40
  -2   1   9   -0.48    1.16
  -2   1   9   -0.89    0.95
   2   1  -9    3.04    1.68
   2  -1  -8    5.13    1.85
  -2  -1   8    5.35    1.19
  -2   1   8    7.46    1.21
   2   1  -8    8.93    1.98
  -2   1   8    5.88    1.43
  -2  -1   8    6.36    1.35
   2  -1  -7   -0.71    1.21
   2   1  -7   -0.21    1.08
  -2   1   7    1.12    1.01
  -2  -1   7    1.37    0.73
  -2  -1   7   -0.04    0.87
  -2   1   7    0.84    0.72
  -2   1   6   41.09    2.51
   2   1  -6   43.71    2.84
  -2  -1   6   43.93    2.15
  -2  -1   6   48.57    2.66
  -2   1   6   42.41    2.10
   2  -1  -6   41.45    2.65
  -2  -1   5   87.69    2.66
  -2   1   5   88.62    3.28
  -2   1   5   92.08    2.88
   2   1  -5   85.69    3.50
  -2  -1   5   91.96    3.30
   2  -1  -5   91.66    3.54
   2  -1  -4  134.01    3.38
  -2  -1   4  136.35    2.79
  -2   1   4  130.93    3.72
  -2  -1   4  136.12    3.77
   2  -1  -4  139.11    3.87
   2   1  -4  135.51    3.95
  -2  -1   3  176.06    2.62
   2  -1  -3  172.46    3.69
   2   1  -3  172.78    3.99
   2  -1  -3  182.33    3.80
  -2   1   3  169.05    3.81
  -2  -1   3  176.71    4.04
  -2  -1   2 2782.15   15.08
   2   1  -2 2783.62   14.28
  -2   1   2 2802.81   13.84
  -2  -1   2 2824.85    8.91
   2  -1  -2 2774.73   12.63
   2  -1  -2 2783.79   14.34
   2  -1  -1  444.42    3.74
   2   1  -1  431.86    5.70
   2   1  -1  443.56    5.26
  -2   1   1  435.71    5.35
  -2  -1   1  444.10    3.90
   2  -1  -1  443.10    5.78
   2   1   0  108.10    2.45
   2   1   0  108.19    2.57
   2  -1   0  109.28    2.94
   2   1   0  108.22    2.77
  -2   1   0  107.49    2.81
   2   1   1  116.16    3.00
   2   1   1  112.08    2.82
   2   1   1  117.85    2.79
  -2   1  -1  115.25    3.04
  -2   1  -1  119.60    1.65
   2  -1   1  115.15    3.12
   2  -1   2   30.42    1.88
   2   1   2   31.41    1.80
  -2   1  -2   30.38    1.21
   2  -1   2   28.86    1.67
  -2  -1  -2   30.15    1.55
   2   1   2   30.13    1.45
   2  -1   3   51.61    2.61
  -2  -1  -3   50.73    2.24
   2   1   3   46.33    2.49
   2   1   3   45.26    1.77
   2  -1   3   49.94    2.29
  -2   1  -3   49.69    1.91
  -2  -1  -4  111.75    3.61
   2   1   4  104.23    2.70
   2  -1   4  104.77    3.99
   2   1   4  104.44    4.05
  -2   1  -4  104.59    3.18
   2  -1   4  101.32    3.36
   2  -1   5   20.31    2.07
  -2   1  -5   25.22    1.87
   2   1   5   18.53    1.99
  -2  -1  -5   22.69    1.99
   2  -1   5   19.86    1.67
   2   1   5   21.90    1.35
  -2   1  -6    8.37    1.43
   2   1   6    7.66    1.57
   2  -1   6    9.51    1.43
   2   1   6    5.32    0.80
  -2  -1  -6    5.79    1.38
   2  -1   6    6.87    1.51
   2   1   7    5.07    1.52
  -2   1  -7    6.64    1.36
   2  -1   7    5.61    1.22
   2   1   7    4.70    0.84
   2  -1   7    4.84    1.57
  -2  -1  -7    5.01    1.59
   2  -1   8   27.85    2.83
   2   1   8   26.86    2.96
  -2   1  -8   27.70    2.56
   2  -1   8   29.17    2.26
  -2  -1  -8   22.92    2.58
   2  -1   9   16.48    2.56
   2   1   9   24.14    3.23
  -2  -1  -9   27.13    3.11
  -2   1  -9   21.56    2.67
   2  -1   9   21.86    2.18
  -2   1 -10    0.43    1.53
   2  -1  10    1.18    1.71
   2   1  10    2.25    1.64
  -2  -1 -10    1.88    1.62
   2  -2 -12    6.19    2.67
  -2   2  12    5.42    2.02
   2   2 -12    7.41    2.50
  -2  -2  11   -0.12    1.38
   2  -2 -11   -1.65    1.99
  -2  -2  11   -0.78    1.30
   2   2 -11   -2.49    2.24
  -2   2  11    0.55    1.39
  -2  -2  10    1.40    1.12
   2  -2 -10    1.42    1.56
  -2  -2  10    3.44    1.52
   2   2 -10    1.41    1.71
  -2   2  10    4.07    1.55
   2   2  -9    1.65    1.66
  -2  -2   9    1.63    0.99
   2  -2  -9   -1.53    2.04
  -2  -2   9    3.77    1.58
  -2   2   9    0.73    1.27
  -2  -2   8   15.69    1.61
  -2   2   8   18.52    2.26
   2   2  -8   15.83    2.30
   2  -2  -8   17.55    2.27
  -2  -2   8   17.06    2.06
  -2   2   8   16.63    1.41
  -2   2   7    5.82    1.38
  -2  -2   7    4.42    0.89
  -2  -2   7    6.09    1.34
   2   2  -7    6.79    1.75
   2  -2  -7    4.95    1.38
  -2   2   7    6.22    0.98
  -2  -2   6   22.01    1.44
   2   2  -6   21.05    2.04
   2  -2  -6   24.63    2.24
  -2   2   6   22.23    1.48
  -2   2   6   25.35    2.10
  -2  -2   6   24.03    2.09
  -2  -2   5  183.67    3.36
  -2   2   5  194.10    5.18
   2   2  -5  183.96    5.19
   2  -2  -5  185.18    3.96
   2  -2  -5  184.59    5.02
  -2  -2   5  189.84    5.16
  -2   2   4   57.36    2.74
   2   2  -4   52.71    2.66
   2  -2  -4   59.87    2.64
  -2  -2   4   55.06    2.65
   2  -2  -4   55.17    2.16
  -2  -2   4   52.55    1.39
   2   2  -3   79.37    2.93
   2  -2  -3   71.95    2.46
   2  -2  -3   75.69    2.50
  -2  -2   3   78.87    2.97
  -2   2   3   72.14    2.78
   2  -2  -2  125.16    3.24
   2   2  -2  128.01    3.43
  -2   2   2  120.91    3.38
   2  -2  -2  127.06    2.70
  -2  -2   2  129.19    3.53
   2   2  -1   24.13    0.91
   2   2  -1   25.50    1.53
  -2   2   1   25.71    1.63
   2  -2  -1   23.63    0.89
   2  -2  -1   23.48    1.49
  -2  -2   1   24.15    1.49
   2   2   0  113.47    2.52
   2  -2   0  122.31    3.37
   2   2   0  118.05    3.18
  -2   2   0  110.52    3.09
  -2  -2   0  119.76    3.02
   2   2   1    4.92    0.82
   2  -2   1    5.94    0.93
   2   2   1    5.05    0.84
   2   2   1    4.94    0.69
  -2   2  -1    7.09    0.98
  -2   2  -2   54.39    2.42
   2   2   2   54.25    2.42
   2   2   2   54.89    1.88
  -2   2  -2   57.27    1.52
   2   2   2   56.42    2.49
   2  -2   2   55.29    2.54
   2   2   3  363.03    6.84
   2   2   3  346.43    4.48
  -2  -2  -3  346.66    6.30
   2  -2   3  342.96    6.48
  -2   2  -3  349.61    4.76
   2  -2   3  341.09    6.69
   2  -2   4    0.40    0.75
  -2   2  -4    0.83    0.64
  -2  -2  -4    2.54    0.89
   2   2   4    1.87    1.10
   2  -2   4    0.06    0.85
   2   2   4    0.42    0.46
   2  -2   5   85.97    3.98
  -2  -2  -5   81.63    3.63
   2   2   5   79.55    3.90
   2  -2   5   83.73    3.58
   2   2   5   77.82    2.07
  -2   2  -5   80.73    3.11
  -2   2  -6  177.31    5.14
   2   2   6  177.24    6.20
   2  -2   6  174.78    5.40
   2  -2   6  181.67    6.19
  -2  -2  -6  182.09    5.81
   2  -2   7    5.77    1.35
  -2  -2  -7    5.84    1.58
  -2   2  -7    2.77    1.18
   2  -2   7    4.29    1.36
   2   2   7    6.19    1.62
   2  -2   8   30.88    2.98
   2   2   8   30.21    3.16
  -2   2  -8   30.46    2.83
  -2  -2  -8   32.43    3.14
   2  -2   8   25.70    2.41
  -2   2  -9    4.51    1.58
   2   2   9    7.15    2.08
   2  -2   9    6.35    2.12
  -2  -2  -9    8.12    2.23
   2  -2   9    5.14    1.38
   2   2  10    4.32    2.29
  -2  -2 -10    6.18    2.24
   2  -2  10    1.07    1.59
  -2   2 -10    1.16    1.68
   2  -3 -11   12.10    2.93
   2   3 -11   11.59    2.71
  -2  -3  11    8.98    1.99
  -2   3  11    8.69    2.15
  -2  -3  10   36.60    2.73
  -2   3  10   40.63    3.64
   2   3 -10   51.30    4.10
  -2  -3  10   44.55    3.59
   2  -3 -10   41.94    3.92
  -2   3   9   84.06    4.85
   2  -3  -9   97.05    5.27
   2   3  -9   91.72    5.13
  -2  -3   9   92.50    4.78
  -2  -3   9   89.66    3.82
  -2  -3   8   40.87    2.37
  -2   3   8   43.31    3.25
  -2  -3   8   39.97    3.09
   2   3  -8   48.98    3.68
   2  -3  -8   47.02    3.48
  -2  -3   7    7.42    1.01
  -2   3   7   10.81    1.84
  -2   3   7    9.19    1.04
   2   3  -7   10.57    1.88
  -2  -3   7    6.29    1.45
   2  -3  -7    6.20    1.51
  -2  -3   6    1.76    0.52
  -2   3   6    0.90    1.06
   2  -3  -6    0.46    1.03
   2  -3  -6    2.34    0.59
   2   3  -6   -0.11    1.05
  -2  -3   6    2.33    1.21
  -2   3   5    1.07    0.93
   2   3  -5    0.67    1.06
  -2  -3   5    1.52    0.45
   2  -3  -5    3.40    1.16
  -2  -3   5    0.63    0.90
   2  -3  -5    1.48    0.60
   2  -3  -4   46.30    2.07
  -2  -3   4   42.51    2.64
   2   3  -4   48.13    2.64
   2  -3  -4   46.54    2.37
  -2   3   4   42.53    2.54
  -2   3   3  270.17    5.86
   2   3  -3  265.06    5.74
   2  -3  -3  269.13    4.89
   2  -3  -3  266.15    4.87
  -2  -3   3  262.20    5.78
   2   3  -2  177.62    4.50
  -2   3   2  181.35    4.57
  -2  -3   2  174.50    4.48
   2  -3  -2  178.22    3.41
   2  -3  -2  172.98    4.09
   2  -3  -1    7.43    1.08
   2   3  -1    6.60    0.58
   2   3  -1    7.36    1.06
  -2  -3   1    5.81    1.05
  -2   3   1    6.08    1.13
   2  -3  -1    6.95    0.67
   2   3   0  203.96    3.63
   2   3   0  211.90    4.82
  -2   3   0  209.26    4.70
   2  -3   0  203.62    2.27
   2  -3   0  209.55    4.80
  -2  -3   0  207.27    4.25
   2   3   1  571.91    8.10
  -2   3  -1  575.06    3.85
   2  -3   1  586.97    8.37
   2   3   1  596.13    7.26
  -2   3  -1  588.94    8.03
  -2  -3  -1  583.05    6.70
   2   3   2  281.84    6.01
   2   3   2  275.39    5.64
  -2   3  -2  296.49    5.97
   2  -3   2  279.55    6.11
  -2   3  -2  281.92    3.45
  -2  -3  -2  284.21    4.37
   2   3   3   60.29    2.99
  -2  -3  -3   56.48    1.86
  -2   3  -3   59.92    2.01
  -2  -3  -3   57.26    2.78
  -2   3  -3   60.53    2.89
   2  -3   3   61.93    3.11
   2   3   4   13.04    1.66
  -2  -3  -4   15.45    1.80
  -2   3  -4   15.64    1.30
  -2   3  -4   12.10    1.57
  -2  -3  -4   14.46    0.89
   2  -3   4   14.97    1.81
  -2  -3  -5    1.95    1.17
   2   3   5    0.19    1.06
  -2   3  -5    1.99    0.81
   2  -3   5    1.27    1.05
   2  -3   6  162.82    5.80
   2   3   6  151.71    5.90
  -2   3  -6  151.64    4.77
   2  -3   6  159.74    5.63
  -2  -3  -6  160.00    5.70
   2  -3   7   96.63    4.89
  -2  -3  -7  110.77    5.10
  -2   3  -7   92.21    4.06
   2  -3   7   94.53    4.58
   2   3   7  100.93    5.19
   2  -3   8  156.73    6.67
   2   3   8  167.50    7.11
   2  -3   8  155.15    6.06
  -2   3  -8  156.31    5.80
  -2  -3  -8  170.05    6.77
   2  -3   9   -2.51    1.94
   2   3   9   -0.04    1.56
   2  -3   9    0.01    1.32
  -2  -3  -9    1.91    1.65
  -2   3  -9   -0.01    1.37
   2  -3  10    5.86    2.22
   2   3  10   -0.74    1.58
   2  -3  10    1.02    1.41
  -2  -3 -10    4.09    2.17
  -2   3 -10    5.20    1.85
  -2  -4  11    5.53    2.00
  -2   4  11    6.25    2.14
   2  -4 -11    9.86    2.51
   2   4 -11    8.60    2.38
  -2   4  10   92.07    5.66
   2   4 -10  109.73    5.96
   2  -4 -10  110.87    6.09
  -2  -4  10   99.10    5.37
  -2   4   9   38.31    3.58
   2   4  -9   43.35    3.77
  -2  -4   9   39.82    3.45
   2  -4  -9   43.45    3.84
  -2   4   8  236.16    7.94
   2  -4  -8  261.51    7.98
   2   4  -8  237.03    7.71
  -2  -4   8  240.86    7.70
  -2   4   7   13.12    2.12
   2   4  -7    7.46    1.86
   2  -4  -7    7.63    1.79
  -2  -4   7    6.74    1.66
  -2   4   6   53.16    3.43
   2   4  -6   49.24    3.15
  -2  -4   6   50.08    3.33
   2  -4  -6   49.96    3.08
   2  -4  -6   51.25    2.13
   2   4  -5  334.37    7.62
   2  -4  -5  337.28    5.50
  -2  -4   5  339.66    7.93
   2  -4  -5  328.87    7.06
  -2   4   5  343.91    8.00
  -2   4   4  121.80    4.62
   2   4  -4  114.89    4.28
  -2  -4   4  118.76    4.53
   2  -4  -4  118.40    3.88
   2  -4  -4  121.35    3.49
   2   4  -3    2.62    0.98
  -2   4   3    1.34    1.04
  -2  -4   3    3.18    1.27
   2  -4  -3    1.04    0.65
   2  -4  -3   -0.73    0.73
   2   4  -2    0.42    0.73
  -2   4   2    0.92    0.89
   2  -4  -2    0.18    0.63
  -2  -4   2   -0.26    0.91
   2   4  -2    0.81    0.29
   2  -4  -2    1.89    0.68
  -2   4   1    1.17    0.84
   2   4  -1    1.45    0.48
   2  -4  -1    1.28    0.80
   2   4  -1    1.40    0.88
  -2  -4   1    1.29    1.01
   2  -4  -1    1.55    0.54
   2   4   0    8.49    0.93
   2   4   0   10.11    1.40
  -2   4   0    8.46    1.32
  -2  -4   0    8.56    1.15
   2  -4   0    7.87    1.23
  -2   4   0    9.27    0.74
   2   4   1   11.46    1.46
   2   4   1   13.31    1.26
  -2   4  -1   10.66    1.43
  -2   4  -1   12.34    0.81
   2  -4   1   14.90    1.58
  -2  -4  -1   14.05    1.25
   2   4   2  109.99    3.76
   2  -4   2  104.64    4.15
  -2   4  -2  117.66    4.00
  -2  -4  -2  111.08    3.03
  -2   4  -2  108.39    2.47
   2   4   2  114.84    4.15
   2   4   3  184.15    5.36
  -2   4  -3  192.43    3.75
  -2  -4  -3  188.62    5.35
   2  -4   3  197.98    5.79
  -2  -4  -3  186.71    3.55
  -2   4  -3  192.43    5.32
  -2  -4  -4    1.41    1.03
  -2  -4  -4    2.12    0.49
   2  -4   4    0.88    1.00
  -2   4  -4    1.70    0.67
  -2   4  -4    1.84    1.06
   2   4   4    2.85    1.41
  -2  -4  -5    9.43    1.66
  -2   4  -5    9.00    1.20
   2   4   5    9.39    1.64
  -2   4  -5    7.59    1.41
   2  -4   5    8.83    1.59
   2   4   6   68.50    4.19
  -2  -4  -6   65.15    3.89
  -2   4  -6   65.73    3.20
   2  -4   6   64.72    3.96
  -2   4  -6   64.28    3.73
  -2   4  -7   21.11    2.46
   2   4   7   22.68    2.70
  -2   4  -7   20.34    2.05
   2  -4   7   28.14    2.86
  -2  -4  -7   24.11    2.80
   2   4   8   22.27    2.98
  -2   4  -8   19.18    2.49
  -2   4  -8   18.82    2.24
   2  -4   8   18.01    2.40
  -2  -4  -8   22.81    2.76
  -2  -4  -9    5.16    2.23
  -2   4  -9    3.94    1.45
   2   4   9    3.80    1.79
   2  -4   9    6.07    1.74
   2   4  10    0.59    1.63
   2  -4  10    1.25    1.54
  -2   4 -10    0.93    1.49
  -2  -4 -10    1.28    1.79
   2   5 -10    3.85    1.82
  -2   5  10    1.67    1.57
   2  -5 -10    4.30    2.05
  -2  -5  10    2.00    1.95
  -2  -5   9    0.90    1.60
  -2   5   9    3.88    2.01
   2   5  -9    3.37    1.61
   2  -5  -9    2.43    1.76
  -2   5   8   92.18    5.21
   2   5  -8   89.70    4.96
  -2  -5   8   87.91    5.07
   2  -5  -8   88.88    4.91
  -2   5   7  115.97    5.60
   2   5  -7  118.26    5.28
  -2  -5   7  112.04    5.35
   2  -5  -7  115.79    5.14
  -2   5   6   96.87    4.83
   2   5  -6  106.05    4.85
  -2  -5   6  106.96    4.99
   2  -5  -6   97.58    3.02
   2  -5  -6  106.39    4.62
   2   5  -5    9.21    1.65
   2  -5  -5   10.61    1.63
  -2   5   5    9.66    1.99
   2  -5  -5    8.95    1.13
  -2  -5   5   11.36    1.91
  -2   5   4    2.25    1.14
   2  -5  -4    1.86    1.03
  -2  -5   4    3.07    1.35
   2  -5  -4    2.19    0.82
   2   5  -4    1.99    1.10
   2  -5  -3    2.75    0.88
  -2   5   3    4.90    1.46
   2   5  -3    1.71    1.11
   2  -5  -3    3.15    0.95
  -2  -5   3    0.71    1.02
   2   5  -2   12.64    0.87
   2   5  -2   14.43    1.68
   2  -5  -2   12.01    1.20
  -2   5   2   13.96    1.81
   2  -5  -2   12.76    1.48
  -2  -5   2   12.52    1.64
  -2   5   1   39.05    2.55
   2   5  -1   36.08    1.66
   2  -5  -1   35.56    1.71
   2  -5  -1   35.42    2.39
  -2  -5   1   37.57    2.37
   2   5  -1   39.60    2.59
   2   5   0    4.06    0.81
  -2   5   0    4.16    0.71
   2  -5   0    4.17    1.17
   2   5   0    5.96    1.25
  -2  -5   0    3.39    1.00
  -2   5   0    5.94    1.30
   2   5   1    0.83    0.67
  -2   5  -1    0.21    0.46
  -2  -5  -1   -0.61    0.67
   2  -5   1    0.44    1.02
   2   5   1   -0.79    0.97
   2  -5   2    2.78    1.22
  -2   5  -2    1.22    1.12
   2   5   2    1.65    0.85
  -2  -5  -2    2.06    0.80
  -2   5  -2    2.06    0.57
   2   5   2    2.90    1.17
   2   5   3   63.69    3.37
  -2   5  -3   65.58    2.43
  -2  -5  -3   69.72    2.44
  -2   5  -3   72.89    3.53
   2  -5   3   62.22    3.61
   2   5   4  382.09    8.73
  -2   5  -4  366.50    6.20
   2  -5   4  393.23    9.21
  -2  -5  -4  383.04    8.58
  -2   5  -4  375.32    8.09
   2   5   5  214.47    7.07
  -2   5  -5  215.37    5.22
  -2  -5  -5  217.38    6.83
  -2   5  -5  208.75    6.36
   2  -5   5  218.08    7.17
   2   5   6  344.73    9.49
  -2  -5  -6  349.24    9.09
  -2   5  -6  316.55    6.90
  -2   5  -6  326.99    8.37
   2  -5   6  315.46    8.94
  -2  -5  -7   14.90    2.53
   2   5   7   14.88    2.52
  -2   5  -7   14.01    1.75
   2  -5   7   12.02    2.22
  -2   5  -7   11.76    2.07
   2   5   8    0.94    1.48
  -2  -5  -8   -1.99    1.75
   2  -5   8    1.13    1.42
  -2   5  -8   -0.05    1.20
  -2   5  -8    0.80    1.37
  -2  -5  -9    2.69    1.89
   2   5   9    0.22    1.59
  -2   5  -9    1.39    1.33
   2  -5   9    0.15    1.57
  -2   5  -9    2.64    1.81
  -2   6  10    0.63    1.90
   2   6 -10    2.80    1.88
   2  -6 -10    2.94    2.32
  -2  -6  10    2.58    1.90
   2   6  -9    8.53    2.08
  -2   6   9    3.36    1.95
   2  -6  -9    5.73    2.01
  -2  -6   9    7.15    2.16
  -2   6   8   35.28    3.59
   2   6  -8   38.73    3.55
   2  -6  -8   39.59    3.52
  -2  -6   8   37.29    3.80
   2  -6  -7   -0.61    1.55
  -2  -6   7    3.73    1.77
   2   6  -7    2.72    1.25
  -2   6   7    1.75    1.62
   2   6  -6    0.39    1.33
   2  -6  -6    0.43    1.33
  -2   6   6    2.02    1.44
  -2  -6   6   -0.26    1.59
  -2   6   5   17.22    2.36
   2   6  -5   13.15    1.86
   2  -6  -5   17.31    2.07
  -2  -6   5   18.06    2.43
   2  -6  -5   13.53    1.43
   2   6  -4    4.95    1.46
  -2  -6   4    4.97    1.79
  -2   6   4    4.00    1.55
   2  -6  -4    4.59    1.01
   2  -6  -4    3.07    1.19
  -2  -6   3    7.29    1.68
   2  -6  -3    4.82    1.06
   2   6  -3    3.04    1.20
   2  -6  -3    5.33    1.20
  -2   6   3    4.44    1.32
   2  -6  -2    0.04    0.67
  -2  -6   2    0.58    1.05
   2   6  -2    0.70    0.52
   2   6  -2    2.04    1.21
  -2   6   2   -0.40    1.20
   2  -6  -2    0.41    0.78
   2   6  -1   42.26    2.89
   2   6  -1   42.03    2.06
  -2   6   1   41.11    2.86
   2  -6  -1   42.72    2.86
   2  -6  -1   46.75    2.19
  -2  -6   1   44.97    2.86
   2   6   0    1.30    0.75
  -2   6   0    0.62    0.57
  -2   6   0    1.41    1.12
   2   6   0    2.59    1.14
   2  -6   0    2.11    1.06
  -2  -6   0    3.30    1.09
  -2   6  -1    6.61    0.98
   2   6   1    6.27    1.17
   2   6   1    4.88    1.27
  -2   6  -1    5.97    1.35
   2  -6   1    4.65    1.45
  -2  -6  -1    5.32    1.16
  -2   6  -2    0.39    0.64
   2   6   2   -0.11    1.06
   2   6   2    0.53    0.97
   2  -6   2   -0.10    1.22
  -2   6  -2   -0.25    1.07
  -2  -6  -2    1.47    0.84
  -2   6  -3    7.81    1.06
   2   6   3    7.15    1.48
   2  -6   3    3.82    1.52
  -2  -6  -3    5.38    1.02
  -2   6  -3    6.53    1.44
   2   6   4   29.30    2.77
  -2   6  -4   24.37    1.80
  -2  -6  -4   29.98    2.77
   2  -6   4   28.22    2.89
  -2   6  -4   30.40    2.61
  -2   6  -5    0.34    0.86
  -2   6  -5    0.83    1.41
   2   6   5    1.94    1.25
   2  -6   5    0.66    1.39
  -2  -6  -6   17.26    2.58
  -2   6  -6   16.19    1.78
   2   6   6   15.03    2.40
   2  -6   6   19.83    2.79
  -2   6  -6   18.00    2.35
  -2   6  -7    8.04    2.04
  -2   6  -7   10.92    1.73
   2   6   7    7.57    2.16
   2  -6   7    8.34    2.19
  -2  -6  -7   10.25    2.24
  -2  -6  -8    0.32    1.63
   2   6   8    3.88    2.22
   2  -6   8    4.82    2.19
  -2   6  -8    1.41    1.41
  -2   6  -8    3.19    1.79
  -2  -6  -9    0.96    2.08
   2   6   9   -0.78    1.80
   2  -6   9    0.13    1.83
  -2   6  -9    3.62    2.04
   2   7  -9   -1.04    1.80
  -2   7   9    0.59    2.07
  -2  -7   9   -1.23    2.00
   2  -7  -9    1.54    1.94
   2   7  -8    0.58    1.63
  -2   7   8    0.82    1.79
  -2  -7   8   -0.51    1.83
   2  -7  -8   -1.50    1.86
   2  -7  -7    5.58    1.82
   2   7  -7    5.05    1.86
  -2  -7   7    4.71    1.55
  -2   7   7    2.99    1.71
   2   7  -6   14.51    2.30
   2  -7  -6   10.29    1.87
  -2   7   6   13.70    2.43
  -2  -7   6   10.68    2.16
   2   7  -5    0.13    1.23
   2  -7  -5   -0.43    1.25
  -2   7   5    0.64    1.59
   2  -7  -5   -0.16    0.81
  -2  -7   5   -1.17    1.53
   2  -7  -4   11.77    1.77
   2  -7  -4   10.59    1.54
  -2   7   4    9.49    2.06
  -2  -7   4   12.56    2.21
   2   7  -4   13.22    1.96
   2  -7  -3   -1.07    0.96
   2   7  -3    0.44    1.25
  -2   7   3    0.99    1.42
   2  -7  -3   -0.08    0.97
  -2  -7   3    0.55    1.46
   2   7  -2    4.62    0.86
  -2   7   2    6.30    1.76
  -2  -7   2    5.59    1.75
   2   7  -2    4.41    1.36
   2  -7  -2    3.56    1.00
   2  -7  -2    4.94    1.34
   2   7  -1  163.80    5.94
   2   7  -1  174.02    4.48
  -2   7   1  188.35    6.38
   2  -7  -1  164.12    5.73
   2  -7  -1  175.73    4.61
  -2  -7   1  185.79    6.10
  -2   7   0  118.73    3.84
   2   7   0  122.32    5.19
   2   7   0  119.69    4.14
  -2   7   0  126.58    5.10
   2  -7   0  115.64    5.05
  -2  -7   0  126.04    4.78
  -2   7  -1    1.23    0.78
   2   7   1    1.18    1.22
   2   7   1    1.46    1.02
   2  -7   1   -0.35    1.26
  -2  -7  -1   -0.29    1.01
  -2   7  -1   -2.64    1.44
  -2   7  -2   24.01    1.80
   2   7   2   29.45    2.88
  -2   7  -2   23.64    2.33
   2  -7   2   21.38    2.63
   2   7   2   23.97    2.19
  -2  -7  -2   24.74    2.04
   2   7   3   74.16    4.07
  -2   7  -3   66.12    2.94
  -2   7  -3   70.75    4.07
   2  -7   3   67.95    4.36
  -2  -7  -3   73.95    3.09
   2  -7   4    7.07    2.10
  -2   7  -4    8.23    2.03
   2   7   4    5.80    1.75
  -2   7  -4    3.93    1.04
  -2  -7  -4    5.95    1.62
  -2  -7  -5    8.09    1.93
  -2   7  -5    9.35    1.54
   2   7   5    7.44    1.97
   2  -7   5    6.65    1.90
  -2   7  -5    7.01    1.74
  -2   7  -6    2.27    1.20
  -2  -7  -6    3.49    1.87
   2   7   6    2.44    1.81
   2  -7   6    0.01    1.61
  -2   7  -6    1.86    1.79
   2   7   7    1.11    1.71
   2  -7   7   -0.27    1.84
  -2   7  -7   -1.96    1.62
  -2  -7  -7    1.19    1.91
   2   7   8   -0.16    1.65
   2  -7   8   -0.38    1.81
  -2   7  -8    0.69    1.69
  -2  -7  -8    2.57    1.94
  -2   8   8   32.99    3.87
   2   8  -8   34.29    3.68
  -2  -8   8   32.39    3.79
   2  -8  -8   39.15    3.78
   2   8  -7    2.57    1.72
   2  -8  -7    2.52    1.66
  -2   8   7    2.77    2.02
  -2  -8   7    0.56    1.84
  -2   8   6   31.33    3.58
   2   8  -6   35.32    3.36
  -2  -8   6   28.63    3.42
   2  -8  -6   24.30    2.75
   2  -8  -5    7.18    1.83
  -2   8   5    6.01    2.16
   2  -8  -5    5.53    1.37
  -2  -8   5    3.32    1.86
   2   8  -5    5.75    1.63
   2  -8  -4  217.59    6.56
   2   8  -4  222.14    7.55
  -2   8   4  224.56    8.03
   2  -8  -4  211.21    6.22
  -2  -8   4  212.11    7.76
   2   8  -3   44.23    3.51
  -2   8   3   34.95    3.40
   2  -8  -3   41.37    2.83
  -2  -8   3   44.09    3.67
   2  -8  -3   41.49    3.09
   2   8  -2   37.01    3.24
  -2   8   2   41.12    3.52
   2  -8  -2   39.30    2.60
   2  -8  -2   40.37    3.16
  -2  -8   2   39.48    3.32
  -2   8   1    3.92    1.65
   2  -8  -1    5.02    1.19
   2   8  -1    4.49    1.41
   2   8  -1    6.10    1.20
   2  -8  -1    5.17    1.72
  -2  -8   1    6.00    1.79
  -2   8   0   39.59    2.48
   2   8   0   40.36    3.31
   2   8   0   39.65    2.65
  -2   8   0   37.92    3.23
   2  -8   0   38.92    3.28
  -2  -8   0   47.35    3.29
   2   8   1   32.10    2.69
  -2   8  -1   29.18    2.95
  -2   8  -1   29.60    2.17
   2  -8   1   28.57    2.99
   2   8   1   33.49    3.12
  -2  -8  -1   28.09    2.52
   2   8   2  163.49    6.64
  -2   8  -2  155.73    4.71
   2   8   2  163.42    6.00
  -2   8  -2  166.90    6.21
   2  -8   2  171.21    6.94
  -2  -8  -2  162.22    5.27
  -2   8  -3   17.41    1.78
   2   8   3   18.92    2.50
  -2  -8  -3   16.01    1.74
  -2   8  -3   18.52    2.34
   2  -8   3   14.89    2.55
   2   8   4   15.96    2.41
  -2   8  -4   17.80    1.88
  -2   8  -4   19.53    2.55
  -2  -8  -4   21.80    2.64
   2  -8   4   17.49    2.78
  -2  -8  -5    6.22    2.22
   2   8   5    3.33    1.73
   2  -8   5    8.24    2.26
  -2   8  -5    2.72    1.47
   2   8   6   24.20    3.23
  -2  -8  -6   26.01    3.27
  -2   8  -6   21.24    2.80
   2  -8   6   23.07    3.40
   2  -8   7    2.67    2.08
  -2   8  -7    0.07    1.52
   2   8   7    1.44    2.03
  -2  -8  -7   -1.13    2.04
   2  -9  -7    2.63    1.70
  -2   9   7    2.10    2.19
  -2  -9   7    1.19    2.24
   2   9  -7    0.68    1.79
   2   9  -6   17.30    2.69
   2  -9  -6   19.81    2.70
  -2  -9   6   16.25    2.98
  -2   9   6   18.85    3.01
  -2   9   5    3.96    2.08
   2  -9  -5    6.73    1.80
  -2  -9   5    6.52    2.26
   2   9  -5    2.10    1.46
  -2  -9   4    1.64    1.91
  -2   9   4   -1.61    1.62
   2  -9  -4    1.95    1.42
   2   9  -4    1.51    1.59
   2  -9  -4   -0.22    1.20
   2  -9  -3    3.11    1.46
   2  -9  -3    4.04    1.46
  -2   9   3    3.04    1.78
  -2  -9   3    1.15    1.50
   2  -9  -2    5.78    1.83
  -2   9   2    1.50    1.69
   2   9  -2    2.78    1.68
   2  -9  -2    0.96    1.05
  -2  -9   2    0.11    1.42
  -2   9   1    0.55    1.74
   2   9  -1    0.95    1.39
   2  -9  -1    0.38    1.31
  -2  -9   1    0.36    1.35
   2  -9  -1    3.43    1.24
   2   9  -1    0.83    1.06
   2   9   0   30.88    3.08
   2   9   0   30.70    2.56
  -2   9   0   33.02    3.22
   2  -9   0   32.77    3.21
  -2  -9   0   32.12    3.00
  -2   9  -1   13.40    1.74
  -2   9  -1   13.96    2.37
   2   9   1   12.07    1.95
  -2  -9  -1   13.20    2.08
   2   9   1   16.40    2.38
   2  -9   1   11.13    2.34
  -2   9  -2   14.28    1.80
   2   9   2   12.39    2.17
  -2  -9  -2   14.29    1.97
  -2   9  -2   12.83    2.25
   2  -9   2   13.90    2.54
  -2   9  -3    4.01    1.65
  -2  -9  -3    5.22    1.82
   2   9   3    2.92    1.48
   2  -9   3    5.67    2.40
   2   9   4    4.89    1.72
   2  -9   4    2.41    1.66
  -2  -9  -4    1.41    1.69
  -2  -9  -5    0.87    1.81
  -2   9  -5    0.47    1.66
   2  -9   5   -1.57    2.00
   2   9   5   -0.85    1.56
   2 -10  -5   12.62    2.33
   2  10  -5   11.04    2.45
  -2 -10   5    7.86    2.56
  -2  10   5    9.47    2.38
   2  10  -4    1.55    1.72
  -2  10   4   -1.17    1.87
  -2 -10   4    0.01    1.97
   2 -10  -4    3.39    1.75
   2 -10  -3    1.65    1.49
   2 -10  -3   -0.20    1.47
  -2  10   3    1.41    1.72
   2  10  -3    1.19    1.50
  -2 -10   3    0.50    1.63
   2 -10  -2   12.00    2.35
   2 -10  -2   12.49    1.99
   2  10  -2   11.01    2.24
  -2 -10   2   14.22    2.62
  -2  10   2   16.52    2.89
   2 -10  -1   -0.14    1.18
  -2  10   1    4.26    2.06
   2  10  -1    1.52    1.62
   2 -10  -1    0.29    1.46
  -2 -10   1    0.10    1.58
   2 -10   0   13.01    2.53
   2  10   0   15.28    2.50
  -2  10   0   14.22    2.64
  -2 -10   0   14.98    2.41
  -2  10  -1    2.44    1.85
   2  10   1    5.52    1.73
   2  10   1    3.18    1.67
  -2 -10  -1    6.22    1.78
   2  10   2    5.94    1.99
   2  10   2    7.49    1.96
  -2  10  -2    2.13    1.61
   2 -10   2    3.74    2.12
  -2 -10  -2    3.94    1.59
   2  10   3    0.46    1.56
  -2  10  -3    1.81    1.76
   2 -10   3   -2.02    1.82
  -2 -10  -3   -2.33    2.17
   2  10   4    0.41    1.64
  -2 -10  -4    1.13    1.76
  -2  10  -4   -1.40    2.01
   2 -10   4   -0.10    2.20
  -3   0  12    8.56    2.11
   3   0 -12    8.90    2.78
  -3   0  11    1.07    1.36
   3   0 -11   -2.91    2.29
  -3   0  10   29.10    2.67
   3   0 -10   30.55    3.47
  -3   0  10   27.87    2.52
   3   0  -9    1.11    1.76
  -3   0   9    2.30    1.29
  -3   0   9   -0.18    1.12
  -3   0   8  146.65    4.90
   3   0  -8  150.61    5.97
  -3   0   8  151.19    4.97
   3   0  -7   -0.46    1.29
  -3   0   7   -0.46    1.04
  -3   0   7    1.54    0.85
  -3   0   6  315.83    6.16
  -3   0   6  321.51    6.71
   3   0  -5    0.83    0.88
  -3   0   5   -0.85    0.72
  -3   0   5   -0.30    0.81
  -3   0   4  250.42    4.68
   3   0  -4  254.73    5.45
   3   0  -4  248.97    5.53
   3   0  -3    0.81    0.76
   3   0  -3   -0.09    0.70
  -3   0   3   -0.06    0.52
   3   0  -2   17.43    1.22
  -3   0   2   17.60    1.21
   3   0  -2   19.53    1.64
   3   0  -1    0.21    0.41
   3   0  -1    0.38    0.70
  -3   0   1   -0.08    0.51
   3   0   0   38.31    1.52
   3   0   0   35.08    2.00
  -3   0   0   36.37    1.85
   3   0   1    0.56    0.49
   3   0   1   -0.21    0.72
   3   0   1    0.77    0.73
   3   0   2    4.60    1.09
  -3   0  -2    6.44    0.81
   3   0   3   -0.17    0.90
   3   0   3   -0.15    0.64
  -3   0  -3    0.98    0.62
   3   0   4  293.71    7.27
   3   0   4  285.22    5.84
  -3   0  -4  297.19    5.73
  -3   0  -5   -0.77    0.88
   3   0   5    0.31    1.22
   3   0   5    0.20    0.68
   3   0   6    6.16    1.46
   3   0   6    2.11    0.83
  -3   0  -6    4.48    1.32
  -3   0  -7    0.41    1.24
   3   0   7   -1.00    1.46
   3   0   7   -0.53    1.01
   3   0   8    9.78    2.05
   3   0   8   11.59    1.57
  -3   0  -8   10.21    1.91
   3   0   9   -1.45    1.53
  -3   0  -9   -0.30    1.47
   3   0  10    3.82    2.30
  -3   0 -10    0.89    1.70
   3  -1 -12   -1.91    2.76
  -3   1  12    5.63    1.94
   3   1 -12    0.60    1.76
   3  -1 -11    4.87    2.06
  -3  -1  11    1.27    1.26
  -3   1  11    3.19    1.57
  -3  -1  11    3.50    1.68
   3   1 -11    1.56    1.73
  -3  -1  10   15.49    2.02
   3  -1 -10   14.42    2.71
  -3   1  10   10.69    1.85
  -3   1  10   13.51    1.82
   3   1 -10   12.31    2.35
  -3  -1  10    9.69    1.75
   3  -1  -9    3.95    1.93
  -3   1   9    6.11    1.59
  -3  -1   9    2.76    1.12
   3   1  -9    4.06    1.77
  -3  -1   9    4.07    1.57
  -3   1   9    3.84    1.37
  -3  -1   8   45.42    2.62
  -3   1   8   50.82    3.24
   3   1  -8   46.16    3.42
   3  -1  -8   49.03    3.59
  -3  -1   8   52.72    3.25
  -3   1   8   48.13    2.83
   3  -1  -7    3.07    1.31
  -3   1   7    4.23    1.18
  -3  -1   7    5.69    1.07
   3   1  -7    4.13    1.31
  -3  -1   7    4.29    1.22
  -3   1   7    4.46    1.12
  -3  -1   6   67.49    2.56
  -3   1   6   71.73    3.22
   3  -1  -6   72.24    3.61
   3   1  -6   66.03    3.54
  -3  -1   6   69.03    3.33
  -3   1   6   65.99    3.01
  -3  -1   5   38.22    1.75
  -3   1   5   34.19    2.16
   3   1  -5   36.83    2.40
  -3  -1   5   37.53    2.40
   3  -1  -5   40.81    2.54
   3  -1  -5   39.00    2.31
  -3   1   4   14.37    1.44
   3   1  -4   15.12    1.57
   3  -1  -4   15.29    1.50
   3  -1  -4   15.87    1.49
  -3  -1   4   16.75    1.65
  -3  -1   4   15.62    1.06
  -3  -1   3   37.75    1.45
   3   1  -3   41.41    2.19
  -3   1   3   38.08    2.01
   3  -1  -3   38.25    1.99
   3   1  -3   35.37    2.14
   3  -1  -3   40.82    2.22
   3   1  -2   41.90    2.02
   3  -1  -2   41.00    1.65
  -3   1   2   42.74    2.08
  -3  -1   2   42.50    1.53
   3  -1  -2   39.82    2.22
   3   1  -2   42.86    2.36
   3   1  -1   -0.16    0.52
   3  -1  -1   -0.30    0.35
   3   1  -1    0.52    0.82
   3  -1  -1    1.13    0.76
  -3   1   1   -0.05    0.63
  -3  -1   1   -0.20    0.47
   3   1   0  276.45    4.88
   3  -1   0  264.98    2.94
   3   1   0  272.65    4.74
   3   1   0  275.39    5.39
   3  -1   0  266.38    5.54
  -3   1   0  264.14    5.16
   3   1   1  300.67    5.13
   3   1   1  297.94    5.66
  -3   1  -1  296.48    3.19
  -3   1  -1  287.73    5.74
   3  -1   1  294.71    5.85
   3   1   1  292.68    5.44
   3   1   2  489.66    7.97
   3   1   2  474.38    6.89
  -3  -1  -2  483.16    6.58
  -3   1  -2  468.67    4.97
   3  -1   2  492.17    7.70
   3  -1   2  481.71    8.19
  -3   1  -3    0.78    0.61
   3  -1   3    0.43    0.96
   3   1   3    1.83    0.91
   3  -1   3    1.23    0.77
  -3  -1  -3    0.66    0.67
   3   1   3    1.93    0.71
  -3  -1  -4  212.44    5.24
   3   1   4  206.22    6.12
   3  -1   4  214.58    5.50
  -3   1  -4  207.31    4.55
   3  -1   4  206.03    6.25
   3   1   4  205.87    4.65
  -3   1  -5    8.60    1.27
   3  -1   5    6.81    1.69
   3   1   5   10.60    1.84
  -3  -1  -5    6.29    1.24
   3   1   5    6.70    1.04
   3  -1   5    7.41    1.31
  -3  -1  -6    0.35    1.03
   3  -1   6    1.16    1.39
   3   1   6    0.62    1.16
   3   1   6    0.09    0.67
  -3   1  -6    0.87    1.04
   3  -1   6    0.33    0.91
   3  -1   7   18.06    2.55
   3   1   7   18.06    2.54
   3   1   7   17.80    1.60
  -3   1  -7   20.69    2.19
  -3  -1  -7   17.49    2.22
   3  -1   7   16.11    1.96
   3  -1   8    6.12    2.02
   3   1   8    9.09    2.31
  -3   1  -8    8.03    1.71
   3  -1   8    8.62    1.60
  -3  -1  -8    4.55    1.52
   3  -1   9   -0.21    1.77
   3   1   9    0.51    1.73
  -3   1  -9   -1.72    1.44
  -3  -1  -9    1.17    1.63
   3  -1  10   10.58    2.56
  -3   1 -10   15.42    2.50
   3   1  10   10.98    2.53
  -3  -1 -10    8.77    2.35
   3  -2 -11    6.21    2.14
  -3   2  11    4.40    1.81
   3   2 -11   10.46    2.66
  -3  -2  11    6.86    1.89
  -3  -2  10   -0.08    1.29
   3  -2 -10    2.27    1.82
  -3   2  10    2.13    1.54
  -3  -2  10   -0.20    1.00
   3   2 -10   -0.53    1.53
   3  -2  -9    0.04    1.65
  -3  -2   9    1.32    0.92
  -3   2   9   -0.36    1.23
   3   2  -9   -1.59    1.74
  -3  -2   9   -0.11    1.34
  -3   2   9   -0.46    0.98
   3  -2  -8    0.47    1.59
  -3  -2   8    2.02    0.90
  -3   2   8    1.62    1.27
   3   2  -8   -0.50    1.33
  -3   2   8    2.16    0.98
  -3  -2   8    3.14    1.40
  -3  -2   7   16.64    1.38
  -3   2   7   16.90    2.00
   3  -2  -7    9.57    1.64
   3   2  -7   14.39    2.07
  -3  -2   7   15.64    1.97
  -3   2   7   14.96    1.58
  -3  -2   6    9.78    0.91
  -3   2   6   12.23    1.65
   3  -2  -6   10.97    1.59
   3   2  -6   12.00    1.91
   3  -2  -6   10.40    1.27
  -3  -2   6   11.83    1.77
  -3  -2   5   17.35    0.98
  -3   2   5   16.61    1.79
   3   2  -5   18.31    1.91
   3  -2  -5   15.62    1.50
   3  -2  -5   17.07    1.69
  -3  -2   5   15.29    1.87
  -3  -2   4   16.06    0.76
  -3   2   4   15.13    1.62
   3   2  -4   13.86    1.54
   3  -2  -4   15.73    1.51
   3  -2  -4   18.76    1.64
  -3  -2   4   14.99    1.66
  -3  -2   3  177.38    2.31
   3   2  -3  177.64    4.72
  -3   2   3  182.03    4.76
   3  -2  -3  182.30    4.64
   3  -2  -3  181.59    3.94
  -3  -2   3  179.73    4.89
   3   2  -2    7.82    1.08
   3  -2  -2    7.11    1.17
   3  -2  -2    9.57    0.94
  -3  -2   2    6.10    0.56
  -3   2   2    5.01    0.99
  -3  -2   2    6.23    1.09
   3   2  -1  200.99    4.57
   3  -2  -1  199.38    2.49
  -3   2   1  206.81    4.81
   3   2  -1  207.74    4.82
   3  -2  -1  205.75    4.99
   3   2  -1  204.12    3.51
   3   2   0   71.18    2.50
   3   2   0   67.48    2.72
   3   2   0   73.98    2.87
  -3   2   0   70.07    2.92
   3  -2   0   75.43    3.12
   3   2   1    0.03    0.69
   3   2   1    0.85    0.68
   3   2   1    0.84    0.63
   3  -2   1    0.67    0.77
  -3   2  -1    2.23    1.13
   3   2   2    7.50    1.15
   3   2   2    7.06    1.15
   3   2   2    8.75    1.14
  -3   2  -2    8.67    0.61
  -3   2  -2    8.70    1.36
   3  -2   2    8.84    1.31
   3   2   3   30.46    2.29
  -3   2  -3   28.51    2.28
   3  -2   3   31.52    2.27
  -3   2  -3   30.08    1.42
  -3  -2  -3   30.30    2.06
   3   2   3   28.49    1.72
   3   2   4   75.79    3.84
  -3  -2  -4   68.36    3.20
   3   2   4   70.30    2.60
   3  -2   4   76.92    3.58
  -3   2  -4   69.01    2.54
   3  -2   4   72.28    3.78
   3   2   5   13.03    2.01
  -3  -2  -5   15.30    1.84
   3  -2   5   11.86    1.72
   3   2   5   14.02    1.28
  -3   2  -5   14.47    1.49
   3  -2   5   14.22    1.84
   3  -2   6    0.76    1.31
  -3   2  -6    2.87    1.05
   3   2   6    2.25    1.31
  -3  -2  -6    1.89    1.29
   3   2   6    1.13    0.68
   3  -2   6    1.32    1.09
   3  -2   7   12.08    2.11
  -3  -2  -7    8.00    1.73
   3   2   7    9.67    1.96
  -3   2  -7   11.89    1.79
   3  -2   7   11.09    1.87
   3  -2   8   15.47    2.58
  -3  -2  -8   13.43    2.30
  -3   2  -8   13.08    1.99
   3   2   8   15.17    2.55
   3  -2   8   12.97    1.95
  -3   2  -9    4.33    1.64
   3  -2   9    3.44    1.97
   3  -2   9    3.22    1.39
   3   2   9    2.95    1.89
  -3  -2  -9    2.33    1.68
  -3   2 -10   13.63    2.52
   3  -2  10   13.55    2.70
   3   2  10   14.01    2.95
  -3  -2 -10    9.63    2.40
  -3   3  11    2.75    1.52
   3   3 -11    0.76    1.89
   3  -3 -11    2.27    1.78
  -3  -3  11    3.74    2.03
   3   3 -10    3.52    1.75
   3  -3 -10    5.11    1.77
  -3   3  10    6.37    1.84
  -3  -3  10    5.88    2.06
  -3   3   9   34.86    3.14
   3   3  -9   37.68    3.58
   3  -3  -9   35.35    3.37
  -3  -3   9   30.28    3.01
  -3   3   8   39.90    3.21
   3   3  -8   41.83    3.51
   3  -3  -8   42.57    3.34
  -3  -3   8   37.37    3.13
  -3   3   8   38.63    2.33
   3   3  -7   16.60    2.30
   3  -3  -7   14.06    2.16
   3  -3  -7   10.84    1.35
  -3   3   7    9.33    1.71
  -3  -3   7   13.99    2.06
   3  -3  -6    2.23    1.15
  -3   3   6    3.58    1.38
   3   3  -6    3.86    1.44
   3  -3  -6    2.29    0.84
  -3  -3   6    2.53    1.13
  -3   3   5   13.72    1.75
   3   3  -5   14.62    1.86
   3  -3  -5   11.46    1.40
   3  -3  -5   14.60    1.62
  -3  -3   5   12.23    1.71
  -3   3   4   14.88    1.68
   3   3  -4   15.54    1.71
   3  -3  -4   18.72    1.66
   3  -3  -4   21.51    1.72
  -3  -3   4   17.10    1.88
   3  -3  -3   25.05    1.63
   3   3  -3   26.37    2.06
  -3   3   3   25.47    2.17
   3  -3  -3   24.23    1.92
  -3  -3   3   23.35    2.03
   3   3  -2   15.35    1.54
  -3   3   2   14.63    1.54
   3  -3  -2   12.55    0.93
  -3  -3   2   15.62    1.70
  -3  -3   2   13.52    0.65
   3  -3  -2   14.02    1.46
   3   3  -1   17.81    1.06
   3  -3  -1   17.76    1.70
   3   3  -1   19.07    1.72
   3  -3  -1   17.24    0.78
  -3  -3   1   13.92    1.49
  -3   3   1   13.27    1.40
   3   3   0    2.04    0.62
   3   3   0    2.75    0.98
   3  -3   0    4.16    1.12
  -3  -3   0    3.78    0.92
  -3   3  -1   89.62    3.67
   3   3   1   92.75    3.23
   3   3   1   93.88    3.63
   3  -3   1   95.26    3.91
  -3  -3  -1   98.62    3.29
   3   3   2  115.84    4.17
   3   3   2  113.05    3.96
  -3   3  -2  113.15    1.57
  -3   3  -2  125.39    4.48
   3  -3   2  121.73    4.48
  -3   3  -3    9.38    0.79
  -3  -3  -3    7.87    1.34
   3   3   3    8.06    0.99
  -3   3  -3   10.09    1.66
   3  -3   3    8.98    1.45
   3   3   3    9.62    1.53
  -3  -3  -4    6.41    1.32
   3   3   4    9.22    1.80
  -3   3  -4    6.42    0.93
   3   3   4    6.93    0.93
  -3   3  -4    7.74    1.55
   3  -3   4    8.59    1.60
  -3   3  -5   40.78    3.07
   3   3   5   36.02    2.96
  -3  -3  -5   42.95    2.98
  -3   3  -5   39.50    2.17
   3   3   5   36.14    1.73
   3  -3   5   36.93    2.94
   3  -3   6  154.28    5.90
   3   3   6  162.10    6.46
  -3   3  -6  156.60    4.77
   3   3   7   48.95    3.82
  -3   3  -7   53.70    3.15
   3  -3   7   50.33    3.60
  -3  -3  -7   52.99    3.86
   3  -3   7   50.84    3.87
   3  -3   8    5.04    1.99
  -3  -3  -8    3.94    1.73
   3   3   8    6.29    1.91
   3  -3   8    3.75    1.64
  -3   3  -8    5.16    1.62
   3  -3   9    4.02    1.70
   3  -3   9    3.57    2.05
   3   3   9    1.55    1.69
  -3   3  -9    5.78    1.79
  -3  -3  -9    6.66    2.50
  -3   4  11   53.64    4.58
   3   4 -11   68.71    5.18
   3  -4 -11   58.13    4.84
  -3  -4  11   67.53    4.84
   3  -4 -10   -0.18    1.93
  -3   4  10    4.27    1.98
   3   4 -10    3.67    1.91
  -3  -4  10    1.02    1.76
   3   4  -9    6.46    1.82
  -3   4   9    1.76    1.67
   3  -4  -9    4.22    1.54
  -3  -4   9    2.03    1.59
  -3   4   8   48.28    3.75
   3   4  -8   44.95    3.68
   3  -4  -8   36.90    3.30
  -3  -4   8   48.60    3.77
   3   4  -7    9.81    1.93
   3  -4  -7    7.68    1.18
   3  -4  -7   10.63    1.78
  -3   4   7   12.07    2.04
  -3  -4   7   10.54    1.85
  -3   4   6  158.33    5.95
   3   4  -6  145.83    5.58
   3  -4  -6  151.70    5.28
  -3  -4   6  152.19    5.79
   3  -4  -6  144.19    4.42
  -3   4   5   66.05    3.75
   3   4  -5   68.57    3.78
   3  -4  -5   63.14    3.19
  -3  -4   5   62.43    3.77
   3  -4  -5   62.28    2.93
  -3   4   4  321.06    7.59
   3   4  -4  321.47    7.53
   3  -4  -4  311.17    6.54
   3  -4  -4  313.64    6.19
  -3  -4   4  322.84    7.69
   3   4  -3   72.96    3.54
  -3   4   3   71.60    3.63
  -3  -4   3   78.53    3.72
   3  -4  -3   75.57    3.32
   3  -4  -3   74.39    2.71
   3   4  -2   87.60    1.64
   3   4  -2   91.08    3.80
  -3   4   2   86.22    3.83
   3  -4  -2   87.70    3.65
   3  -4  -2   89.54    2.48
  -3  -4   2   87.31    3.75
   3   4  -1   43.94    1.72
   3   4  -1   41.78    2.64
  -3   4   1   40.04    2.57
   3  -4  -1   48.27    2.81
  -3  -4   1   43.95    2.64
   3  -4  -1   42.83    1.41
   3   4   0  117.95    3.36
   3   4   0  127.09    4.48
  -3   4   0  125.67    4.50
   3  -4   0  129.03    4.64
  -3  -4   0  125.83    4.06
   3   4   1   55.08    3.12
   3   4   1   49.12    2.48
   3  -4   1   51.19    3.06
  -3   4  -1   51.47    3.02
  -3  -4  -1   56.80    2.68
   3   4   2   28.91    2.43
   3   4   2   28.46    2.13
  -3   4  -2   25.65    2.31
  -3  -4  -2   28.77    1.87
  -3   4  -3   -0.35    0.41
   3   4   3    0.32    0.82
  -3   4  -3   -0.72    1.12
  -3  -4  -3   -0.92    0.61
   3   4   4   30.77    2.64
  -3   4  -4   34.01    1.71
  -3  -4  -4   32.59    1.74
   3  -4   4   36.35    2.95
  -3   4  -4   30.82    2.76
   3   4   5    0.98    1.30
  -3  -4  -5    4.75    1.45
  -3   4  -5    4.85    1.01
   3  -4   5    4.41    1.66
  -3   4  -5    4.72    1.54
  -3  -4  -6    2.74    1.57
   3   4   6    3.02    1.37
   3  -4   6    2.81    1.50
  -3   4  -6    1.62    0.91
  -3   4  -6    5.31    1.68
   3   4   7    1.30    1.44
  -3  -4  -7    1.65    1.35
   3  -4   7    1.36    1.46
  -3   4  -7    2.31    1.06
  -3   4  -7    4.55    1.84
   3   4   8    0.03    1.83
  -3  -4  -8    4.27    1.97
   3  -4   8    1.24    1.50
  -3   4  -8   -0.01    1.26
  -3   4  -8    1.64    1.63
  -3  -4  -9    1.60    2.18
   3   4   9    1.57    1.86
   3  -4   9    1.77    1.76
  -3   4  -9   -1.05    1.65
   3   5 -10    2.17    1.96
  -3   5  10   -0.47    2.15
   3  -5 -10    4.38    2.21
  -3  -5  10    5.38    2.02
  -3  -5   9   45.78    4.08
  -3   5   9   44.55    4.05
   3   5  -9   40.26    3.88
   3  -5  -9   38.33    3.61
   3   5  -8    0.95    1.36
  -3   5   8    2.17    1.54
   3  -5  -8   -0.74    1.70
  -3  -5   8   -0.31    1.74
   3   5  -7    3.04    1.74
  -3   5   7    1.99    1.66
   3  -5  -7    1.07    0.81
   3  -5  -7   -1.87    1.57
  -3  -5   7    4.31    1.85
  -3   5   6   14.31    2.30
   3   5  -6    8.39    1.89
   3  -5  -6    7.81    1.67
  -3  -5   6   12.40    2.23
   3  -5  -6    9.98    1.35
  -3   5   5   20.62    2.57
   3   5  -5   13.35    1.97
   3  -5  -5   15.27    1.75
  -3  -5   5   18.47    2.39
   3  -5  -5   18.18    2.03
   3   5  -4   71.75    3.92
  -3   5   4   66.66    3.91
  -3  -5   4   63.74    3.78
   3  -5  -4   66.38    3.04
   3  -5  -4   62.37    3.12
   3   5  -3    0.04    0.99
   3  -5  -3    0.72    0.72
   3  -5  -3    0.15    0.81
  -3   5   3    0.04    1.13
  -3  -5   3   -0.38    1.15
   3   5  -2  193.02    5.92
  -3   5   2  199.77    6.02
   3  -5  -2  186.27    5.58
  -3  -5   2  191.59    5.84
   3  -5  -2  190.37    3.96
   3   5  -1  149.67    3.36
   3   5  -1  158.35    5.41
  -3   5   1  149.99    5.31
   3  -5  -1  149.72    5.16
  -3  -5   1  150.95    5.00
   3  -5  -1  145.90    3.04
   3   5   0  150.01    3.91
   3   5   0  151.52    5.23
   3  -5   0  139.41    2.39
  -3  -5   0  149.19    4.75
  -3   5   0  151.44    5.24
   3  -5   0  147.60    5.27
   3   5   1   13.78    1.89
   3   5   1   14.76    1.60
  -3   5  -1   18.48    2.02
   3  -5   1   18.16    2.07
  -3  -5  -1   16.75    1.60
   3   5   2    4.95    1.24
   3  -5   2    5.62    1.44
  -3  -5  -2    7.97    1.21
   3   5   2    6.11    1.35
  -3   5  -2    8.68    1.74
   3   5   3    6.19    1.59
   3   5   3    6.31    1.34
   3  -5   3    7.12    1.74
  -3   5  -3    2.36    1.47
  -3  -5  -3    5.87    0.98
   3   5   4   26.01    2.54
  -3  -5  -4   32.54    2.78
  -3   5  -4   26.96    2.62
  -3  -5  -4   30.13    1.74
   3   5   5   30.38    2.93
  -3   5  -5   22.61    1.67
  -3  -5  -5   28.27    2.73
  -3   5  -5   21.04    2.60
   3  -5   5   23.57    2.80
  -3  -5  -6    4.63    1.68
   3  -5   6    3.07    1.47
   3   5   6    8.87    2.21
  -3   5  -6    4.75    1.14
  -3   5  -6    4.41    1.65
   3   5   7    5.42    2.00
   3  -5   7    5.53    1.79
  -3  -5  -7    3.38    1.87
  -3   5  -7    5.64    1.82
   3   5   8   19.73    2.95
   3  -5   8   22.37    2.92
  -3   5  -8   29.73    3.28
  -3  -5  -8   26.52    3.40
   3   6 -10    2.40    2.11
   3  -6 -10   -1.53    2.30
  -3   6  10    6.45    2.62
  -3  -6  10    1.50    1.89
   3   6  -9    1.04    1.89
  -3   6   9   -1.75    1.67
   3  -6  -9    4.51    2.12
  -3  -6   9    0.12    1.72
   3   6  -8    9.99    2.16
  -3   6   8    7.07    1.82
   3  -6  -8    7.35    1.96
  -3  -6   8   11.20    2.16
   3   6  -7    4.42    1.70
  -3  -6   7    9.41    2.30
  -3   6   7    4.20    1.75
   3  -6  -7    5.03    1.70
   3   6  -6   -0.31    1.31
   3  -6  -6    1.58    0.94
  -3   6   6    2.18    1.65
  -3  -6   6    0.72    1.49
   3  -6  -6    2.16    1.34
   3  -6  -5    1.89    1.30
   3   6  -5    2.82    1.33
  -3   6   5    4.17    1.61
   3  -6  -5    3.59    1.12
  -3  -6   5    3.13    1.68
   3   6  -4   15.25    2.13
   3  -6  -4   12.45    1.63
  -3   6   4   11.16    1.93
   3  -6  -4   15.93    1.81
  -3  -6   4   12.40    2.17
   3   6  -3   13.88    2.03
   3  -6  -3   14.29    1.57
  -3   6   3   18.08    2.75
   3  -6  -3    9.36    1.55
  -3  -6   3   10.48    1.87
   3   6  -2   38.21    2.94
   3  -6  -2   38.92    2.85
  -3  -6   2   46.40    3.27
   3  -6  -2   40.29    2.08
   3   6  -1   13.59    1.21
   3   6  -1   19.37    2.25
   3  -6  -1   16.25    1.22
  -3  -6   1   13.78    1.91
  -3   6   1   17.13    2.13
   3  -6  -1   15.16    2.04
   3   6   0   35.29    2.86
   3   6   0   33.59    2.12
   3  -6   0   29.52    1.43
  -3   6   0   28.91    2.59
   3  -6   0   30.59    2.72
  -3  -6   0   36.26    2.66
   3   6   1   64.88    3.86
   3   6   1   63.20    3.12
  -3   6  -1   68.41    3.90
  -3  -6  -1   70.84    3.52
   3  -6   1   71.73    4.18
   3   6   2    6.69    1.37
   3   6   2    6.14    1.44
  -3  -6  -2   10.01    1.53
   3  -6   2    4.42    1.52
  -3   6  -2    4.93    1.61
   3   6   3   52.39    3.44
  -3   6  -3   47.54    3.41
   3  -6   3   49.70    3.79
  -3  -6  -3   49.73    2.51
   3   6   3   55.45    3.76
   3   6   4    9.86    1.87
  -3  -6  -4   11.79    2.25
  -3   6  -4   10.59    2.23
   3  -6   4    8.67    2.17
   3   6   5   30.09    3.00
  -3   6  -5   37.80    3.39
  -3  -6  -5   33.68    3.26
   3  -6   5   36.93    3.63
  -3  -6  -6   10.85    2.18
   3   6   6    9.78    2.13
   3  -6   6    9.16    2.09
  -3   6  -6   10.49    2.21
   3   6   7    5.78    2.14
  -3  -6  -7    6.61    2.04
  -3   6  -7    5.44    1.93
   3  -6   7    7.90    2.13
  -3  -6  -8   13.69    2.87
   3   6   8   14.75    2.78
   3  -6   8   10.31    2.50
  -3   6  -8   14.53    2.68
   3   7  -9    6.69    2.46
  -3   7   9    1.68    1.98
   3  -7  -9    5.26    2.20
  -3  -7   9    3.21    2.15
   3   7  -8    4.31    2.01
  -3   7   8    3.32    2.11
   3  -7  -8    2.97    1.74
  -3  -7   8    0.20    1.91
  -3   7   7   33.37    3.54
   3   7  -7   34.30    3.42
   3  -7  -7   32.46    3.13
  -3  -7   7   30.41    3.38
   3  -7  -6    9.89    1.92
   3   7  -6    9.04    2.17
  -3   7   6   10.71    2.34
   3  -7  -6    9.46    1.58
  -3  -7   6    9.97    2.21
   3   7  -5    1.49    1.33
   3  -7  -5    3.82    1.37
  -3   7   5    1.18    1.60
   3  -7  -5    4.49    1.33
  -3  -7   5    4.29    1.93
  -3   7   4    2.01    1.44
   3  -7  -4    3.63    1.24
   3  -7  -4    4.46    1.37
  -3  -7   4    2.42    1.61
   3   7  -4    4.59    1.55
   3   7  -3   38.30    3.21
  -3   7   3   35.19    3.22
  -3  -7   3   38.91    3.22
   3  -7  -3   38.63    2.49
   3  -7  -3   32.98    2.74
   3  -7  -2  180.57    4.65
   3   7  -2  198.66    6.90
  -3   7   2  189.30    6.89
   3  -7  -2  177.41    6.18
  -3  -7   2  189.60    6.56
   3   7  -1  119.03    3.58
   3   7  -1  113.70    5.23
   3  -7  -1  112.58    3.36
  -3   7   1  122.54    5.40
   3  -7  -1  113.83    5.17
  -3  -7   1  125.00    5.18
   3   7   0   53.02    3.71
   3   7   0   59.82    2.91
  -3   7   0   62.40    3.92
   3  -7   0   60.88    3.98
  -3  -7   0   63.50    3.63
   3   7   1    1.94    1.37
   3  -7   1    1.87    1.55
  -3   7  -1    2.93    1.61
   3   7   1    1.38    0.91
  -3  -7  -1    3.45    1.34
   3   7   2   10.96    1.74
   3   7   2   11.01    2.20
   3  -7   2   10.33    2.06
  -3   7  -2    9.73    2.15
  -3  -7  -2    7.88    1.31
   3   7   3   -1.10    1.64
   3   7   3   -0.17    1.14
   3  -7   3    1.52    1.56
  -3   7  -3    0.60    1.34
  -3  -7  -3    0.25    0.94
   3   7   4   26.42    2.82
  -3   7  -4   23.02    2.76
   3  -7   4   25.39    3.20
  -3  -7  -4   25.53    3.03
   3   7   5   39.60    3.57
  -3  -7  -5   46.83    3.99
  -3   7  -5   38.39    3.47
   3  -7   5   41.02    3.97
   3   7   6    4.57    1.96
  -3  -7  -6    2.85    1.79
  -3   7  -6    2.91    1.93
   3  -7   6    0.77    1.58
  -3  -7  -7   -1.07    1.76
   3   7   7    0.93    1.96
   3  -7   7    1.23    2.03
  -3   7  -7    0.88    1.74
   3   8  -8    2.29    1.83
  -3   8   8   -0.71    1.74
  -3  -8   8    1.63    2.10
   3  -8  -8   -1.91    1.72
   3   8  -7    1.57    1.88
  -3   8   7    2.64    1.97
  -3  -8   7    1.12    2.05
   3  -8  -7    3.18    1.92
   3   8  -6    1.03    1.55
   3  -8  -6    2.67    1.60
  -3   8   6    0.14    1.75
  -3  -8   6    0.41    1.90
  -3   8   5   16.86    3.03
   3  -8  -5    9.90    1.97
   3  -8  -5   12.03    1.82
  -3  -8   5   12.97    2.54
   3   8  -5    9.17    1.92
   3   8  -4  153.78    6.65
  -3   8   4  143.11    6.68
   3  -8  -4  132.84    5.37
  -3  -8   4  138.53    6.52
   3  -8  -4  139.26    5.12
   3   8  -3  101.22    5.34
  -3   8   3  100.36    5.54
   3  -8  -3   95.99    4.80
  -3  -8   3  103.42    5.41
   3  -8  -3   94.00    3.97
   3   8  -2   31.94    3.13
   3  -8  -2   27.55    2.09
  -3   8   2   28.51    3.16
   3  -8  -2   29.19    2.97
  -3  -8   2   30.06    2.95
   3   8  -1   85.57    4.88
   3  -8  -1   90.11    3.32
  -3   8   1   86.00    4.92
   3  -8  -1   92.66    5.02
  -3  -8   1   95.51    4.92
   3   8   0  160.46    5.06
  -3   8   0  166.58    6.69
  -3  -8   0  159.89    5.98
   3  -8   0  171.55    6.90
   3   8   1   36.22    3.37
   3   8   1   35.89    2.70
  -3   8  -1   29.43    3.21
   3  -8   1   33.73    3.28
  -3  -8  -1   39.62    2.99
   3   8   2    5.91    1.86
   3   8   2    9.42    1.70
  -3   8  -2    7.85    1.97
   3  -8   2    5.35    1.76
  -3  -8  -2    7.59    1.58
   3   8   3    6.84    1.78
   3  -8   3    4.82    2.05
  -3   8  -3    2.19    1.76
   3   8   4    1.40    1.40
  -3  -8  -4   -0.48    1.52
   3  -8   4    1.58    1.81
  -3   8  -4   -0.02    1.61
  -3  -8  -5    2.29    1.98
   3  -8   5    0.63    1.74
   3   8   5    0.24    1.52
  -3   8  -5    0.01    1.63
  -3  -8  -6    5.86    2.26
   3   8   6    2.86    1.80
   3  -8   6   -3.56    2.34
  -3   8  -6   -0.38    1.74
   3  -9  -6    9.91    2.17
  -3   9   6   14.53    3.01
  -3  -9   6   12.44    2.74
   3   9  -6   10.44    2.58
   3   9  -5   23.32    3.15
  -3   9   5   21.34    3.24
   3  -9  -5   19.03    2.37
   3  -9  -5   17.05    2.44
  -3  -9   5   15.23    2.81
   3   9  -4   62.30    4.62
  -3   9   4   52.19    4.40
   3  -9  -4   52.51    3.69
  -3  -9   4   53.93    4.30
   3  -9  -4   60.46    3.71
  -3   9   3    3.02    1.79
   3  -9  -3    3.76    1.51
   3   9  -3    2.96    1.75
   3  -9  -3    5.66    1.40
  -3  -9   3    2.38    1.74
   3   9  -2   55.26    4.28
  -3   9   2   62.37    4.66
  -3  -9   2   60.47    4.38
   3  -9  -2   54.06    4.10
   3   9  -1    1.42    1.78
  -3   9   1   -0.13    1.76
   3  -9  -1    1.06    1.42
  -3  -9   1   -0.33    1.45
   3   9   0   40.63    3.80
  -3   9   0   42.48    3.76
   3  -9   0   32.92    3.51
  -3  -9   0   39.50    3.34
   3   9   1    7.72    1.64
   3   9   1   10.27    2.47
  -3   9  -1    2.79    1.58
   3  -9   1    5.86    1.93
  -3  -9  -1    5.73    1.55
   3   9   2    0.11    1.22
   3   9   2    0.44    1.46
  -3   9  -2   -0.46    1.61
   3  -9   2    3.54    1.98
  -3  -9  -2    0.52    1.23
   3   9   3    3.18    1.63
  -3   9  -3    5.23    2.14
   3  -9   3    4.71    1.90
  -3  -9  -4    8.17    2.23
   3  -9   4    2.98    2.16
   3   9   4    5.99    1.84
  -3   9  -4    8.95    2.38
  -3  10   4    6.69    2.22
   3 -10  -4    3.02    1.79
   3  10  -4    2.33    1.81
  -3 -10   4    6.00    2.56
  -3  10   3   -3.83    2.42
   3  10  -3   -0.03    1.95
   3 -10  -3    2.06    1.81
  -3 -10   3    2.55    2.17
   3  10  -2   12.46    2.43
  -3  10   2   12.20    2.49
   3 -10  -2   12.04    2.47
  -3 -10   2   16.22    2.73
   3  10  -1    0.03    1.68
  -3  10   1    0.51    1.82
   3 -10  -1    1.72    1.88
  -3 -10   1    0.97    1.66
   3  10   0    5.26    2.23
  -3  10   0    5.81    2.18
   3 -10   0    7.24    2.44
  -3 -10   0    3.38    1.62
   3  10   1   -2.74    2.12
  -3  10  -1   -0.55    1.81
   3 -10   1    0.28    1.85
  -3 -10  -1    0.17    1.50
   3  10   2    6.10    2.52
  -3  10  -2    2.25    1.88
   3 -10   2    1.48    1.87
  -4   0  11   -1.09    1.27
   4   0 -11   -2.84    1.93
  -4   0  11    1.25    1.42
  -4   0  10    3.93    1.44
   4   0 -10    1.99    1.55
  -4   0  10    3.18    1.52
  -4   0   9    0.31    0.92
   4   0  -9   -0.34    1.49
  -4   0   9    2.13    1.47
  -4   0   8   21.84    2.07
   4   0  -8   19.84    2.50
  -4   0   8   22.08    2.29
  -4   0   7   -0.87    0.87
   4   0  -7    1.41    1.29
  -4   0   7   -1.74    1.15
  -4   0   6    0.51    0.79
   4   0  -6    1.19    1.13
  -4   0   6    2.02    1.13
   4   0  -5   -1.07    0.87
  -4   0   5    0.23    0.69
   4   0  -5    0.03    1.01
  -4   0   4  233.86    4.93
   4   0  -4  226.80    5.47
   4   0  -4  235.26    6.26
   4   0  -3    1.25    0.73
   4   0  -3    0.15    0.82
  -4   0   3    1.04    0.81
   4   0  -2 2698.23   15.56
  -4   0   2 2698.35   16.16
   4   0  -2 2668.52   19.98
   4   0  -1   -0.71    0.81
  -4   0   1    0.21    0.68
   4   0  -1    0.66    0.56
   4   0   0   99.80    2.80
   4   0   0   96.27    3.80
  -4   0   0   97.82    3.53
   4   0   1   -0.46    0.53
   4   0   1    0.20    0.81
  -4   0  -1   -1.08    0.80
   4   0   2   14.33    1.71
  -4   0  -2   14.84    1.21
   4   0   2   17.69    1.80
  -4   0  -3    0.00    0.58
   4   0   3   -0.51    1.13
   4   0   3    0.10    0.83
   4   0   4   39.23    3.09
   4   0   4   33.87    2.45
  -4   0  -4   35.38    2.17
  -4   0  -5   -0.70    0.85
   4   0   5   -0.76    1.36
   4   0   5    1.15    0.97
   4   0   6   15.54    2.41
   4   0   6   10.68    1.61
  -4   0  -6   12.11    1.71
   4   0   7    1.72    1.84
   4   0   7   -0.39    1.09
  -4   0  -7   -0.10    1.31
   4   0   8    0.71    1.57
  -4   0  -8   -2.18    1.49
   4   0   9    3.75    2.21
  -4   0  -9    0.13    1.58
  -4   1  11    3.62    1.57
   4   1 -11    5.87    2.23
  -4  -1  11    4.83    1.91
   4  -1 -11    7.12    2.41
  -4   1  10    7.28    1.79
   4   1 -10    9.52    2.42
  -4  -1  10   10.01    1.96
  -4   1  10    8.45    1.80
  -4  -1  10    8.74    1.63
   4  -1 -10    8.48    2.20
  -4  -1   9    1.68    1.02
  -4   1   9    0.25    1.09
   4   1  -9   -0.74    1.41
  -4  -1   9   -2.13    1.42
  -4   1   9   -1.34    1.21
   4  -1  -9    2.66    1.84
  -4   1   8    5.04    1.32
  -4  -1   8    2.59    0.94
   4   1  -8    4.81    1.50
  -4  -1   8    4.43    1.47
  -4   1   8    5.03    1.47
   4  -1  -8    3.81    1.84
  -4  -1   7   11.24    1.27
  -4   1   7   11.94    1.62
   4  -1  -7   15.38    2.15
  -4  -1   7   12.15    1.93
   4   1  -7    8.91    1.82
  -4   1   7   12.30    1.78
   4  -1  -6   -0.63    0.99
  -4  -1   6    0.34    0.58
  -4   1   6   -0.49    0.95
   4   1  -6    0.15    1.04
   4  -1  -6    2.88    1.23
  -4  -1   6    0.09    1.02
  -4  -1   5  118.38    3.25
  -4   1   5  119.84    4.07
   4   1  -5  126.93    4.62
   4  -1  -5  122.19    4.28
   4  -1  -5  121.27    4.52
  -4  -1   5  129.74    4.84
  -4  -1   4  723.72    7.57
  -4   1   4  702.60    9.54
   4   1  -4  729.45   10.10
   4  -1  -4  729.27    9.30
   4  -1  -4  729.28   10.77
   4   1  -4  735.99   10.82
   4   1  -3  200.20    4.97
   4  -1  -3  196.27    4.36
  -4   1   3  196.02    4.90
  -4  -1   3  197.05    3.97
   4   1  -3  195.51    5.61
   4  -1  -3  196.03    5.63
   4   1  -2  376.80    6.41
   4  -1  -2  370.35    5.25
  -4   1   2  364.07    6.66
  -4  -1   2  378.21    5.61
   4   1  -2  377.67    7.61
   4  -1  -2  375.96    7.52
   4   1  -1   -0.66    0.92
   4  -1  -1   -0.22    0.89
  -4   1   1   -1.03    0.83
   4   1  -1    1.23    0.72
  -4  -1   1   -0.06    0.74
   4  -1  -1    0.10    0.40
   4  -1   0    9.95    0.76
   4   1   0    8.74    1.09
  -4  -1   0   10.07    1.24
   4   1   0   10.46    1.42
  -4   1   0   12.97    1.52
   4  -1   0    7.30    1.31
   4   1   1   16.80    1.69
   4   1   1   16.14    1.43
   4  -1   1   16.06    1.76
  -4   1  -1   16.36    0.94
  -4   1  -1   17.92    1.86
   4   1   1   17.42    1.73
   4   1   2   59.00    3.20
  -4   1  -2   60.73    1.95
  -4  -1  -2   59.62    2.53
  -4   1  -2   63.89    3.33
   4  -1   2   60.18    3.18
   4   1   2   56.39    2.89
   4   1   3   85.08    4.11
  -4  -1  -3   89.33    3.33
   4   1   3   87.62    3.56
   4  -1   3   77.36    3.68
  -4   1  -3   80.73    2.61
   4  -1   3   89.50    4.28
  -4  -1  -4    9.61    1.37
   4  -1   4    8.28    1.62
   4   1   4    6.03    1.46
   4   1   4    6.32    1.19
   4  -1   4    9.99    1.56
  -4   1  -4    8.41    1.12
   4  -1   5    0.30    1.35
   4   1   5   -0.27    1.38
  -4  -1  -5    0.48    1.09
   4   1   5    2.06    1.17
  -4   1  -5    1.12    0.97
   4  -1   5    0.70    0.95
   4  -1   6    0.05    1.44
   4   1   6   -0.50    1.49
  -4  -1  -6   -0.17    1.14
  -4   1  -6    1.00    1.01
   4   1   6    0.42    0.87
   4  -1   6   -2.81    1.27
  -4  -1  -7   -1.90    1.56
   4  -1   7    0.05    1.42
   4   1   7    0.99    1.54
  -4   1  -7   -0.99    1.31
   4  -1   7   -0.17    1.20
   4  -1   8   14.23    2.72
   4   1   8   14.70    2.77
  -4   1  -8   11.94    2.02
   4  -1   8   13.73    2.06
  -4  -1  -8   12.75    2.30
   4  -1   9    6.85    2.45
   4   1   9   10.16    2.71
  -4   1  -9    8.38    2.00
  -4  -1  -9   10.80    2.51
   4  -2 -11    1.85    1.83
   4   2 -11    3.88    2.23
  -4   2  11    4.60    1.82
  -4  -2  11   -0.08    1.78
   4  -2 -10   -0.37    1.68
  -4   2  10    4.84    1.70
   4   2 -10   -1.71    1.79
  -4  -2  10    1.89    1.53
  -4   2  10   -0.34    1.24
   4  -2  -9   -1.52    1.54
  -4   2   9   -0.70    1.19
   4   2  -9   -1.63    1.48
  -4  -2   9   -0.86    1.47
  -4   2   9   -2.01    1.26
   4  -2  -8   -2.17    1.74
  -4   2   8   -0.75    1.12
   4   2  -8   -0.90    1.49
  -4  -2   8    0.28    1.46
  -4   2   8   -1.45    1.18
   4  -2  -7    0.69    1.37
  -4  -2   7   -0.70    0.65
   4  -2  -7    1.06    1.01
  -4   2   7    0.40    1.17
   4   2  -7    0.81    1.25
  -4  -2   7   -1.84    1.40
   4  -2  -6    2.65    1.25
  -4  -2   6    2.27    0.60
   4  -2  -6    3.21    1.09
   4   2  -6    1.58    1.29
  -4   2   6    3.17    1.16
  -4  -2   6    1.15    1.13
  -4  -2   5   16.89    1.04
  -4   2   5   14.80    1.80
   4   2  -5   18.39    1.99
   4  -2  -5   20.06    1.98
   4  -2  -5   18.63    1.78
   4   2  -4   -0.17    0.84
   4  -2  -4   -0.29    0.87
  -4  -2   4    0.39    0.42
   4  -2  -4   -0.81    0.81
  -4   2   4   -0.49    0.83
  -4  -2   4   -0.04    1.04
   4   2  -3    0.46    0.76
   4  -2  -3   -0.03    0.75
  -4   2   3   -0.96    1.05
  -4  -2   3    0.44    0.42
   4  -2  -3    0.54    0.61
  -4  -2   3    1.11    1.01
   4   2  -2   12.69    1.41
   4  -2  -2    9.84    0.87
  -4   2   2   12.00    1.61
  -4  -2   2   11.27    0.99
   4   2  -2    7.83    1.43
   4  -2  -2    8.39    1.45
   4   2  -1   49.87    2.56
   4  -2  -1   47.29    1.33
  -4   2   1   51.45    2.79
   4   2  -1   49.33    2.89
   4  -2  -1   53.36    3.02
  -4  -2   1   47.49    2.03
   4   2   0    1.08    0.71
   4   2   0    1.33    0.79
   4  -2   0   -0.29    0.85
   4   2   0    0.03    0.78
  -4   2   0    0.27    0.94
   4   2   1   60.66    2.99
   4   2   1   62.61    2.90
   4   2   1   61.91    3.02
   4  -2   1   61.30    3.28
  -4   2  -1   56.18    3.11
   4   2   2    0.40    0.79
   4   2   2    1.75    0.88
  -4   2  -2   -0.03    0.31
   4   2   2    0.70    0.81
   4  -2   2    0.39    0.92
  -4   2  -2    2.73    1.39
   4   2   3    0.82    1.01
  -4   2  -3    0.61    0.51
   4   2   3   -0.32    0.83
   4  -2   3    0.51    1.07
  -4  -2  -3    0.14    0.81
  -4   2  -3    0.71    1.18
   4   2   4   83.32    4.36
   4   2   4   79.20    3.34
   4  -2   4   75.00    3.92
  -4   2  -4   74.11    4.01
  -4   2  -4   75.81    2.62
   4   2   5   93.35    4.93
  -4  -2  -5  109.56    4.67
   4   2   5  108.09    3.83
  -4   2  -5  102.48    3.48
   4  -2   5  103.78    4.72
   4   2   6  126.34    5.95
   4   2   6  119.55    3.99
   4  -2   6  118.59    5.24
  -4   2  -6  113.22    4.13
  -4  -2  -6  126.01    5.26
   4  -2   6  122.50    5.91
   4  -2   7    7.54    1.93
  -4   2  -7    8.14    1.53
   4   2   7   10.30    2.28
  -4  -2  -7    9.96    2.09
   4  -2   7    7.93    1.81
  -4  -2  -8    2.57    1.83
  -4   2  -8    0.68    1.23
   4  -2   8   -0.30    1.65
   4   2   8   -1.53    1.62
   4  -2   8    0.31    1.38
   4  -2   9    2.95    2.03
   4   2   9    2.16    1.91
  -4  -2  -9    6.46    2.28
  -4   3  11   38.47    3.88
   4  -3 -11   37.80    4.03
   4   3 -11   33.23    3.95
  -4  -3  11   39.49    3.81
   4  -3 -10    2.48    1.96
  -4   3  10    1.17    1.73
   4   3 -10    2.57    1.78
  -4  -3  10    3.80    2.06
  -4   3   9   14.21    2.36
   4  -3  -9    9.98    2.14
   4   3  -9   19.44    2.82
  -4  -3   9   15.63    2.56
  -4   3   9   10.07    1.61
   4  -3  -8    3.77    1.78
   4   3  -8    2.70    1.60
  -4   3   8    3.38    1.32
  -4  -3   8    4.58    1.91
  -4   3   8    1.15    1.12
  -4   3   7   26.51    2.68
   4   3  -7   33.48    3.07
   4  -3  -7   25.78    2.55
  -4  -3   7   26.82    2.84
   4  -3  -7   30.18    2.43
   4  -3  -6    3.09    1.50
   4   3  -6    1.86    1.25
   4  -3  -6    0.61    0.91
  -4   3   6    0.92    1.17
  -4  -3   6    0.77    1.32
  -4   3   5   13.38    1.86
   4   3  -5   12.67    1.77
   4  -3  -5   10.88    1.66
   4  -3  -5   12.11    1.51
  -4  -3   5   11.49    1.84
   4   3  -4   19.73    1.98
  -4   3   4   20.17    2.11
   4  -3  -4   24.02    2.08
   4  -3  -4   22.96    1.79
  -4  -3   4   19.26    2.11
   4  -3  -3    1.48    0.67
   4   3  -3    2.47    1.14
   4  -3  -3    0.78    0.91
  -4   3   3   -0.19    1.07
  -4  -3   3    1.48    0.37
  -4  -3   3    2.20    1.19
   4  -3  -2    1.61    0.98
  -4   3   2    1.02    1.10
   4  -3  -2    0.66    0.42
  -4  -3   2    1.58    0.54
   4   3  -2    1.14    0.92
  -4  -3   2    2.28    1.02
   4   3  -1   19.36    1.36
   4   3  -1   21.15    1.92
  -4   3   1   16.61    1.87
   4  -3  -1   17.84    1.93
  -4  -3   1   18.90    1.95
   4   3   0  168.72    4.41
   4   3   0  173.42    5.21
  -4   3   0  181.27    5.56
   4  -3   0  186.69    5.72
   4   3   1  176.22    4.98
   4   3   1  189.51    5.44
   4   3   1  178.92    5.04
  -4   3  -1  194.01    5.88
   4  -3   1  179.89    5.84
   4   3   2   10.26    1.58
   4   3   2   10.63    1.55
   4   3   2   11.09    1.39
   4  -3   2   13.43    1.83
  -4   3  -2   11.50    1.68
   4   3   3    0.88    0.97
   4   3   3    0.68    0.75
  -4  -3  -3    2.07    1.15
   4  -3   3    1.15    1.07
  -4   3  -3    1.42    1.39
   4   3   4   21.30    2.36
  -4  -3  -4   20.87    2.09
   4   3   4   21.87    1.79
   4  -3   4   19.66    2.45
  -4   3  -4   25.51    2.81
   4   3   5   28.52    3.01
  -4  -3  -5   24.84    2.57
   4   3   5   21.78    1.76
   4  -3   5   20.40    2.50
  -4   3  -5   27.21    2.95
   4   3   6   91.46    5.27
  -4  -3  -6  101.00    5.04
  -4   3  -6   91.03    3.62
   4  -3   6   95.15    4.99
  -4   3  -6  108.51    5.47
   4   3   7    9.23    2.10
  -4  -3  -7    9.77    2.14
   4  -3   7    8.08    2.13
  -4   3  -7    8.07    1.96
   4   3   8   17.32    3.04
   4  -3   8   15.13    2.59
  -4  -3  -8   15.53    2.62
  -4   3  -8   14.63    2.76
  -4   4  10  114.13    6.30
   4   4 -10  115.50    6.45
   4  -4 -10  111.70    6.16
  -4  -4  10  125.16    6.56
  -4   4   9   27.75    3.13
   4   4  -9   34.67    3.63
   4  -4  -9   33.17    3.42
  -4  -4   9   30.79    3.29
  -4   4   8   62.08    4.31
   4   4  -8   61.56    4.47
   4  -4  -8   55.41    3.19
   4  -4  -8   70.37    4.28
  -4  -4   8   58.50    4.26
  -4   4   7   26.82    2.91
   4   4  -7   34.01    3.26
   4  -4  -7   33.72    2.54
   4  -4  -7   31.13    2.83
  -4  -4   7   29.49    2.94
   4   4  -6   15.86    2.30
   4  -4  -6   12.24    1.68
  -4   4   6   12.31    2.06
   4  -4  -6   13.41    1.86
  -4  -4   6   16.29    2.39
  -4   4   5   73.28    4.14
   4   4  -5   68.55    3.93
   4  -4  -5   74.83    3.75
   4  -4  -5   76.84    3.49
  -4  -4   5   75.70    4.26
   4   4  -4   61.42    3.56
  -4   4   4   54.64    3.55
   4  -4  -4   54.08    3.24
   4  -4  -4   52.73    2.57
  -4  -4   4   50.79    3.47
   4   4  -3    8.38    1.53
  -4   4   3   10.13    1.74
   4  -4  -3    9.26    1.09
   4  -4  -3    8.08    1.50
  -4  -4   3   11.66    1.85
   4  -4  -2    0.98    0.46
   4  -4  -2    0.79    0.97
  -4   4   2    1.72    1.56
   4   4  -2    0.84    0.90
  -4  -4   2    1.37    1.25
  -4  -4   2    0.97    0.44
   4   4  -1   16.67    1.31
   4   4  -1   15.13    1.79
  -4   4   1   16.56    2.09
   4  -4  -1   17.81    2.04
  -4  -4   1   19.47    2.06
   4   4   0   13.97    1.35
   4   4   0   12.51    1.75
   4  -4   0   11.75    1.82
  -4  -4   0   14.91    1.75
  -4   4   0   11.12    1.73
   4   4   1   11.85    1.50
   4   4   1    9.53    1.62
   4  -4   1    8.59    1.81
  -4  -4  -1   11.13    1.55
  -4   4  -1   12.03    1.83
   4   4   2    3.90    1.16
   4   4   2    4.77    1.32
   4  -4   2    4.29    1.52
  -4   4  -2    1.24    1.17
  -4  -4  -2    4.70    1.10
   4   4   3    8.31    1.49
   4  -4   3    7.18    1.75
  -4   4  -3   12.14    2.00
  -4  -4  -3    8.18    1.22
   4   4   4    1.72    1.33
  -4  -4  -4    1.90    1.32
   4  -4   4    0.88    1.39
  -4   4  -4    0.02    1.47
  -4  -4  -4    0.54    0.81
  -4  -4  -5   17.49    2.39
   4   4   5   14.14    2.19
   4  -4   5   17.83    2.52
  -4   4  -5   14.55    2.28
  -4  -4  -6    8.11    1.86
   4   4   6    7.87    1.97
   4  -4   6    9.10    1.98
  -4   4  -6    5.91    1.93
   4   4   7    2.09    1.59
  -4  -4  -7    1.59    1.63
   4  -4   7    1.74    1.77
  -4   4  -7    6.12    2.23
   4   4   8    1.47    1.83
  -4  -4  -8    3.30    1.90
   4  -4   8    2.89    1.95
  -4   4  -8    5.69    2.26
   4  -5 -10   -3.84    2.21
  -4   5  10   -0.10    1.85
   4   5 -10   -2.96    1.91
  -4  -5  10    0.34    1.99
  -4   5   9   20.46    3.14
   4   5  -9   16.26    2.68
   4  -5  -9   20.73    2.93
  -4  -5   9   16.48    2.75
  -4   5   8   25.56    3.03
   4   5  -8   23.38    2.95
   4  -5  -8   26.10    2.87
  -4  -5   8   30.66    3.32
   4  -5  -8   26.21    2.33
  -4   5   7   29.85    3.07
   4   5  -7   32.89    3.29
   4  -5  -7   24.52    2.33
   4  -5  -7   28.62    2.82
  -4  -5   7   29.00    3.30
   4   5  -6    0.49    1.31
   4  -5  -6   -2.16    1.48
   4  -5  -6    0.82    1.07
  -4   5   6    1.40    1.48
  -4  -5   6   -0.45    1.74
   4   5  -5    1.02    1.34
   4  -5  -5   -0.46    1.23
   4  -5  -5    0.76    0.96
  -4   5   5    2.33    1.49
  -4  -5   5   -3.06    1.67
   4   5  -4    0.90    1.21
   4  -5  -4   -1.95    1.07
   4  -5  -4   -0.67    1.03
  -4   5   4    1.38    1.45
  -4  -5   4    1.21    1.30
  -4   5   3   13.83    2.27
   4  -5  -3   12.75    1.83
   4  -5  -3   16.42    1.52
  -4  -5   3   15.71    2.16
   4   5  -3   11.33    1.81
   4   5  -2   15.49    2.08
   4  -5  -2   13.54    2.06
   4  -5  -2   10.44    0.98
  -4  -5   2   16.59    2.21
  -4   5   2   10.99    1.81
   4   5  -1    2.13    0.67
   4  -5  -1    2.75    1.29
   4   5  -1    3.40    1.41
  -4   5   1    1.49    1.39
  -4  -5   1    2.89    1.32
   4   5   0    0.66    0.78
   4   5   0    2.03    1.21
   4  -5   0    0.41    1.13
  -4   5   0    1.53    1.50
  -4  -5   0    0.34    1.03
   4   5   1    7.64    1.26
   4   5   1    8.67    1.71
   4  -5   1    7.95    1.78
  -4   5  -1    9.71    1.93
  -4  -5  -1    8.04    1.53
   4   5   2   50.97    3.47
   4   5   2   47.28    3.04
  -4   5  -2   46.47    3.42
   4  -5   2   53.47    3.81
  -4  -5  -2   52.17    2.92
   4   5   3  104.61    4.76
   4  -5   3  106.50    5.38
  -4  -5  -3  100.04    3.77
  -4   5  -3  114.73    5.30
   4   5   3  100.45    5.00
   4   5   4  263.46    8.06
  -4   5  -4  283.17    8.48
   4  -5   4  299.26    9.16
  -4  -5  -4  288.65    8.24
  -4  -5  -4  273.66    5.85
   4   5   5   61.29    4.23
  -4  -5  -5   61.41    4.16
   4  -5   5   60.46    4.44
  -4   5  -5   61.17    4.39
  -4  -5  -6   19.33    2.82
   4   5   6   14.04    2.44
   4  -5   6   13.19    2.39
  -4   5  -6   16.01    2.57
   4   5   7    0.55    1.64
   4  -5   7    1.98    2.02
  -4  -5  -7   -0.85    1.55
  -4   5  -7    1.54    1.72
   4   6  -9    1.65    1.76
   4  -6  -9    0.13    1.87
  -4   6   9   -2.96    2.26
  -4  -6   9   -2.53    2.18
   4   6  -8    9.34    2.36
   4  -6  -8    3.87    1.85
  -4   6   8    4.17    1.96
  -4  -6   8    5.40    2.10
   4   6  -7   -0.33    1.44
   4  -6  -7   -0.21    1.46
   4  -6  -7   -0.01    0.98
  -4   6   7   -1.03    1.73
  -4  -6   7    0.65    1.82
   4   6  -6    0.89    1.74
   4  -6  -6    0.65    1.33
   4  -6  -6    1.15    1.01
  -4   6   6    1.17    1.74
  -4  -6   6   -0.78    1.96
   4   6  -5    1.46    1.52
   4  -6  -5    5.36    1.55
   4  -6  -5    1.16    1.07
  -4   6   5    4.79    2.09
  -4  -6   5    1.79    1.74
   4  -6  -4    0.46    1.09
   4  -6  -4   -1.27    1.05
  -4   6   4   -2.16    1.69
  -4  -6   4    0.29    1.35
   4   6  -4    1.72    1.60
   4   6  -3   73.02    4.29
  -4   6   3   77.88    4.45
   4  -6  -3   86.61    4.44
   4  -6  -3   79.01    2.96
  -4  -6   3   75.13    4.43
   4  -6  -2    5.22    1.60
  -4   6   2    3.39    1.57
   4   6  -2    4.68    1.67
  -4  -6   2    7.24    1.89
   4   6  -1    8.77    1.09
   4   6  -1   12.20    2.00
   4  -6  -1    7.05    1.61
  -4   6   1    8.60    2.02
  -4  -6   1    7.82    1.69
   4   6   0    0.14    0.79
   4   6   0   -0.68    1.37
   4  -6   0    0.29    1.28
  -4   6   0    0.33    1.52
  -4  -6   0   -1.20    1.16
   4   6   1   51.00    3.70
   4   6   1   48.53    2.85
  -4   6  -1   47.54    3.60
   4  -6   1   44.39    3.73
  -4  -6  -1   47.98    3.07
   4   6   2   35.36    3.30
   4   6   2   35.59    2.81
  -4   6  -2   29.98    2.94
   4  -6   2   35.93    3.37
  -4  -6  -2   38.19    2.64
   4   6   3   26.08    2.52
  -4   6  -3   28.79    2.97
   4  -6   3   26.69    3.06
  -4  -6  -3   27.55    2.21
   4   6   3   26.00    2.90
   4   6   4    8.88    1.98
  -4  -6  -4   16.06    2.47
   4  -6   4   10.88    2.41
  -4   6  -4   11.01    2.20
  -4  -6  -5   -1.75    1.58
   4   6   5    1.39    1.54
   4  -6   5   -1.86    1.90
  -4   6  -5   -1.14    1.63
   4   6   6    2.25    1.92
  -4  -6  -6    2.58    1.77
   4  -6   6    1.97    1.97
  -4   6  -6   -0.38    1.62
   4   6   7   -1.21    1.98
   4  -6   7    3.04    1.96
  -4   6  -7    5.67    2.34
  -4  -6  -7    2.68    1.78
   4   7  -8    2.48    1.65
   4  -7  -8    4.46    1.86
  -4   7   8    5.19    2.08
  -4  -7   8    6.60    2.15
   4   7  -7   13.80    2.51
  -4   7   7   12.20    2.52
   4  -7  -7   15.52    2.32
  -4  -7   7   13.17    2.78
   4   7  -6    2.11    1.47
   4  -7  -6    2.19    1.16
  -4   7   6    5.03    1.99
   4  -7  -6    3.50    1.43
  -4  -7   6    2.01    1.94
   4  -7  -5    1.18    1.27
  -4   7   5    1.53    1.77
   4  -7  -5    0.02    1.09
  -4  -7   5    1.53    1.62
   4   7  -5   -1.15    1.35
   4  -7  -4    2.82    1.43
  -4   7   4    3.52    1.99
   4  -7  -4    4.34    1.23
  -4  -7   4    0.80    1.63
   4   7  -4    4.25    1.78
   4  -7  -3    8.86    2.01
   4   7  -3    9.92    1.93
   4  -7  -3    7.40    1.22
   4   7  -2   45.47    3.66
  -4   7   2   51.55    4.08
   4  -7  -2   42.50    3.47
  -4  -7   2   41.53    3.51
   4   7  -1   71.08    4.45
  -4   7   1   69.79    4.50
   4  -7  -1   69.34    4.52
  -4  -7   1   73.99    4.29
   4   7   0   44.66    2.58
   4   7   0   53.38    3.91
  -4   7   0   48.96    3.96
   4  -7   0   45.12    3.78
  -4  -7   0   48.40    3.42
   4   7   1   24.36    2.97
   4   7   1   22.51    2.17
  -4   7  -1   24.70    2.83
   4  -7   1   21.58    2.94
  -4  -7  -1   21.47    2.35
   4   7   2    3.73    1.44
   4   7   2    2.59    1.48
   4  -7   2    4.06    1.74
  -4   7  -2    3.37    1.71
  -4  -7  -2    1.20    1.36
   4   7   3   32.70    3.02
  -4   7  -3   35.22    3.53
   4  -7   3   33.01    3.59
  -4  -7  -3   35.32    2.63
   4   7   3   41.51    3.71
   4   7   4    1.42    1.48
  -4  -7  -4    3.61    1.75
   4  -7   4    1.68    1.92
  -4   7  -4   -0.25    1.68
  -4  -7  -5    6.37    2.19
   4   7   5    3.47    1.72
   4  -7   5    5.37    2.27
  -4   7  -5    2.02    1.64
   4   7   6   -0.48    1.88
  -4  -7  -6    2.54    2.04
   4  -7   6   -2.44    2.32
  -4   7  -6   -2.09    1.85
   4   8  -7    2.90    2.07
  -4   8   7    3.05    2.45
   4  -8  -7   -0.31    1.60
  -4  -8   7    0.69    2.09
  -4   8   6   81.50    5.64
   4   8  -6   79.64    5.39
  -4  -8   6   76.14    5.53
   4  -8  -6   65.03    4.10
   4  -8  -6   78.24    4.36
  -4   8   5    0.64    1.86
   4  -8  -5    1.58    1.31
   4  -8  -5    3.20    1.38
  -4  -8   5    3.55    1.77
   4   8  -5    6.10    2.04
   4   8  -4   38.67    3.76
  -4   8   4   44.17    4.13
   4  -8  -4   32.44    3.11
  -4  -8   4   38.87    3.69
   4   8  -3   47.97    4.06
  -4   8   3   45.10    4.07
   4  -8  -3   43.37    3.56
  -4  -8   3   35.89    3.62
   4   8  -2    1.07    1.64
  -4   8   2    3.44    1.78
   4  -8  -2    3.36    1.59
  -4  -8   2   -0.33    1.42
   4   8  -1    1.73    1.52
   4  -8  -1    3.54    1.71
  -4   8   1    0.99    1.53
  -4  -8   1    3.61    1.77
   4   8   0   32.04    3.31
  -4   8   0   37.29    3.55
   4  -8   0   36.55    3.66
  -4  -8   0   35.57    3.13
   4   8   1    2.15    1.25
   4   8   1    0.14    1.59
   4  -8   1    3.34    2.07
  -4   8  -1   -2.20    1.92
  -4  -8  -1    1.75    1.34
   4   8   2   38.60    3.61
   4   8   2   28.70    2.79
  -4   8  -2   28.55    3.49
   4  -8   2   31.74    3.54
  -4  -8  -2   28.72    2.73
   4   8   3    4.42    1.59
   4  -8   3    6.43    2.12
  -4   8  -3    6.84    2.07
   4   8   4    2.16    1.67
  -4  -8  -4   -0.55    1.92
   4  -8   4    4.89    2.43
  -4   8  -4    0.67    1.78
  -4  -8  -5    4.22    1.88
   4   8   5   -0.15    1.57
   4  -8   5    0.16    1.65
  -4   8  -5   -0.59    1.88
  -4   9   5   10.11    2.64
   4  -9  -5    7.88    2.02
   4   9  -5    7.69    2.22
  -4  -9   5   10.08    2.72
  -4   9   4    4.52    1.96
   4  -9  -4    4.33    1.77
   4   9  -4    1.69    1.82
  -4   9   3   -0.83    1.82
   4  -9  -3    1.57    1.63
   4   9  -3    1.40    1.82
  -4  -9   3   -0.43    1.88
   4   9  -2   28.15    3.39
  -4   9   2   27.09    3.38
   4  -9  -2   23.75    3.04
  -4  -9   2   26.45    3.35
   4   9  -1   13.79    2.66
  -4   9   1   10.06    2.63
   4  -9  -1    5.33    2.07
  -4  -9   1    9.56    2.07
   4   9   0   26.93    3.42
  -4   9   0   25.21    3.33
  -4  -9   0   19.69    2.63
   4   9   1   16.61    2.92
   4  -9   1   17.45    2.95
  -4  -9  -1   19.21    2.50
  -4   9  -1   21.42    3.10
   4   9   2    2.75    1.53
   4   9   2    3.51    1.83
   4  -9   2    2.39    1.82
  -4   9  -2    1.36    1.92
   4   9   3    0.15    1.62
   4  -9   3   -0.29    1.80
  -4   9  -3    1.08    1.87
   4  10  -1   -0.81    1.77
  -4  10   1   -2.28    2.00
   4 -10  -1    2.12    2.04
  -4 -10   1   -1.60    1.95
   5   0 -11   -1.52    1.84
  -5   0  11   -0.78    1.62
  -5   0  10   -0.07    1.21
   5   0 -10   -0.25    1.66
  -5   0  10    0.42    1.44
  -5   0   9   -0.95    1.01
   5   0  -9   -0.29    1.50
  -5   0   9    0.30    1.35
  -5   0   8   80.99    3.75
   5   0  -8   85.44    4.76
  -5   0   8   83.01    4.63
  -5   0   7    0.30    0.87
   5   0  -7    0.21    1.27
  -5   0   7   -1.48    1.31
  -5   0   6    6.08    1.25
   5   0  -6    7.52    1.64
   5   0  -5    0.16    1.03
   5   0  -5   -0.02    0.94
  -5   0   5    1.21    0.80
   5   0  -4   75.25    3.38
  -5   0   4   79.64    3.22
   5   0  -4   77.41    4.10
   5   0  -3   -0.12    0.68
   5   0  -3    1.69    1.19
  -5   0   3   -1.04    0.89
   5   0  -2   22.72    1.66
  -5   0   2   22.04    1.83
   5   0  -2   20.63    2.18
   5   0  -1    0.49    0.97
   5   0  -1   -0.12    0.60
  -5   0   1    1.88    0.95
   5   0   0    3.35    1.06
   5   0   0    4.72    0.83
  -5   0   0    5.52    1.28
   5   0   1    0.86    0.66
   5   0   1    1.93    1.00
  -5   0  -1    0.77    1.08
  -5   0  -2   -0.41    0.70
   5   0   2    0.31    1.04
  -5   0  -3    1.39    0.78
   5   0   3    1.50    1.31
   5   0   3    0.35    1.00
   5   0   4    9.42    2.13
   5   0   4   11.42    1.81
  -5   0  -4    8.23    1.34
  -5   0  -5    0.21    1.03
   5   0   5    1.71    1.60
   5   0   5   -0.15    1.07
   5   0   6    0.80    1.59
   5   0   6    1.79    1.17
  -5   0  -6    1.61    1.16
   5   0   7   -0.37    1.85
   5   0   7    0.07    1.15
  -5   0  -7    0.32    1.31
   5   0   8   -3.62    2.17
  -5   0  -8   -0.24    1.40
  -5   1  11   -0.36    1.33
   5   1 -11   -1.47    1.90
   5  -1 -11    1.23    1.81
  -5  -1  11   -1.47    1.81
  -5   1  11   -2.86    1.90
  -5   1  10   22.53    2.71
   5   1 -10   18.84    3.08
   5  -1 -10   24.40    3.06
  -5  -1  10   23.25    2.99
  -5   1  10   18.93    2.61
  -5   1   9   11.02    1.97
   5   1  -9   12.90    2.39
   5  -1  -9   11.94    2.36
  -5  -1   9   12.70    2.23
  -5   1   9   12.34    2.12
  -5  -1   8    1.19    0.94
  -5   1   8   -2.55    1.40
   5   1  -8    3.26    1.55
   5  -1  -8    0.36    1.47
  -5  -1   8   -0.63    1.52
  -5   1   8    0.05    1.23
  -5  -1   7    1.98    0.90
  -5   1   7    0.70    1.05
   5   1  -7    2.70    1.20
   5  -1  -7    4.24    1.47
  -5  -1   6   34.85    2.08
  -5   1   6   38.28    2.72
   5   1  -6   35.94    2.89
   5  -1  -6   33.61    2.65
  -5  -1   6   32.03    2.88
   5  -1  -6   31.33    2.76
   5   1  -5    7.96    1.56
   5  -1  -5    3.12    1.15
  -5  -1   5    7.20    1.12
   5  -1  -5    7.28    1.40
  -5   1   5    8.98    1.48
  -5  -1   5    7.07    1.68
   5   1  -4    3.22    1.23
   5   1  -4   -0.17    1.26
   5  -1  -4    2.01    1.23
   5  -1  -4    3.83    0.96
  -5  -1   4    3.07    0.84
  -5   1   4    3.31    0.96
   5   1  -3   34.58    2.31
   5  -1  -3   35.96    2.05
  -5   1   3   41.01    2.63
  -5  -1   3   37.79    2.13
   5   1  -3   37.51    2.79
   5  -1  -3   34.90    2.88
   5   1  -2   40.54    2.37
   5  -1  -2   40.20    1.95
  -5   1   2   41.19    2.60
   5   1  -2   40.94    2.98
  -5  -1   2   41.80    2.26
   5  -1  -2   42.13    3.00
   5  -1  -1   39.23    1.78
   5   1  -1   39.52    2.30
   5   1  -1   39.68    2.90
  -5   1   1   39.69    2.65
   5  -1  -1   42.95    3.05
  -5  -1   1   38.94    2.32
   5  -1   0  118.26    2.84
   5   1   0  124.25    3.96
   5   1   0  133.35    5.07
   5  -1   0  130.26    5.06
  -5   1   0  124.09    4.62
  -5  -1   0  124.37    4.24
   5   1   1   53.06    2.68
   5   1   1   55.65    3.31
   5  -1   1   59.42    3.48
  -5   1  -1   50.48    1.82
  -5   1  -1   56.76    3.27
  -5  -1  -1   53.75    3.06
   5   1   2  101.39    4.61
  -5   1  -2   94.93    2.67
   5  -1   2   97.06    4.55
  -5   1  -2  101.48    4.62
  -5  -1  -2  101.99    3.58
   5   1   3    3.88    1.37
  -5   1  -3    1.14    0.65
   5   1   3    1.40    1.05
   5  -1   3    1.24    1.25
  -5  -1  -3    1.55    0.93
  -5   1  -3    1.38    1.18
  -5  -1  -4   23.52    2.07
   5   1   4   14.86    2.20
   5   1   4   19.66    2.07
   5  -1   4   18.06    2.14
  -5   1  -4   18.36    1.58
  -5   1  -4   20.79    2.48
   5  -1   5    6.63    1.75
   5   1   5    4.39    1.65
   5   1   5    6.66    1.51
  -5  -1  -5    3.16    1.06
   5  -1   5    5.28    1.55
  -5   1  -5    5.40    1.23
   5  -1   6    5.55    2.15
   5   1   6    3.60    1.99
  -5  -1  -6    5.15    1.46
  -5   1  -6    3.72    1.17
   5   1   6    2.40    1.28
   5  -1   6    3.86    1.63
  -5  -1  -7   -2.29    1.57
   5  -1   7    0.86    1.56
   5   1   7   -0.28    1.68
   5  -1   7    0.76    1.27
   5  -1   8    8.01    2.38
   5   1   8   11.25    2.82
  -5  -1  -8    8.31    2.08
  -5   2  11   -1.06    1.66
   5   2 -11   -1.11    1.72
  -5  -2  11   -3.00    2.08
   5  -2 -11   -1.80    2.04
  -5   2  10    1.91    1.63
   5   2 -10    1.59    1.80
  -5  -2  10    2.35    2.04
   5  -2 -10    3.48    2.21
  -5   2  10    2.39    1.48
  -5   2   9   -2.08    1.49
   5   2  -9    3.26    1.81
  -5  -2   9    1.67    1.68
   5  -2  -9    0.37    1.48
  -5   2   9   -0.69    1.40
   5   2  -8   -1.04    1.39
  -5   2   8    1.46    1.28
   5  -2  -8    3.98    1.88
  -5  -2   8   -0.87    1.53
  -5   2   8    1.71    1.22
   5  -2  -7    1.48    1.22
   5   2  -7    0.51    1.46
  -5   2   7    2.41    1.42
   5  -2  -7    0.58    1.32
  -5  -2   7    1.22    1.46
   5   2  -6    4.28    1.52
   5  -2  -6    4.55    1.49
  -5   2   6    4.00    1.18
   5  -2  -6    7.94    1.62
  -5  -2   6    8.39    2.00
  -5  -2   5   49.66    2.01
  -5   2   5   56.16    3.39
   5   2  -5   54.77    3.38
   5  -2  -5   52.80    2.91
   5  -2  -5   59.81    3.77
  -5  -2   5   57.76    3.74
   5   2  -4    8.51    1.37
  -5  -2   4    8.51    1.01
  -5   2   4   12.73    1.72
   5  -2  -4   10.03    1.33
   5  -2  -4    8.04    1.55
  -5  -2   4    7.87    1.79
   5   2  -3    5.53    1.08
   5  -2  -3    3.44    0.83
   5   2  -3    3.67    1.39
   5  -2  -3    6.10    1.44
  -5   2   3    0.83    1.07
  -5  -2   3    3.14    0.73
   5  -2  -2    1.89    0.59
   5   2  -2    3.73    1.33
   5  -2  -2    2.10    1.20
  -5   2   2    4.17    1.48
  -5  -2   2    1.95    0.77
   5   2  -2    2.21    0.92
   5   2  -1  153.12    4.85
  -5   2   1  162.01    5.30
   5   2  -1  159.68    5.62
   5  -2  -1  153.51    5.72
  -5  -2   1  155.23    4.26
   5   2   0    1.03    1.02
   5   2   0    0.62    0.79
   5  -2   0    0.59    1.01
  -5   2   0   -0.40    1.08
  -5  -2   0    1.47    0.85
   5   2   1    5.06    1.38
   5   2   1    7.46    1.36
   5   2   1    6.75    1.43
   5  -2   1    4.71    1.45
  -5   2  -1    4.38    1.48
   5   2   2   56.66    3.16
   5   2   2   58.70    3.51
   5   2   2   59.74    3.37
   5  -2   2   59.21    3.77
  -5   2  -2   60.11    3.79
   5   2   3   17.46    2.31
   5   2   3   17.53    2.05
   5  -2   3   16.00    2.16
  -5  -2  -3   18.38    1.93
  -5   2  -3   22.26    2.57
   5   2   4   14.07    2.19
  -5  -2  -4   23.18    2.23
   5   2   4   15.52    1.90
   5  -2   4   16.24    2.27
  -5   2  -4   17.25    2.50
   5   2   5   27.83    3.07
  -5  -2  -5   23.84    2.50
   5   2   5   27.67    2.43
   5  -2   5   19.07    2.44
  -5   2  -5   29.07    3.04
   5   2   6   10.80    2.40
  -5  -2  -6   10.32    2.02
   5  -2   6    8.43    1.97
  -5   2  -6    9.84    2.27
   5   2   7   12.69    2.76
   5  -2   7    9.49    2.16
  -5  -2  -7   17.02    2.54
  -5   2  -7   11.30    2.61
  -5  -2  -8    5.38    2.08
   5   2   8    4.08    2.48
   5  -2   8    1.97    1.67
   5  -3 -10    8.68    2.21
   5   3 -10    9.23    2.70
  -5   3  10    6.70    2.12
  -5  -3  10    4.42    2.02
   5  -3  -9    0.99    1.63
   5   3  -9    1.09    1.61
  -5   3   9   -0.36    1.37
  -5  -3   9   -1.78    2.06
  -5   3   9    0.68    1.30
  -5   3   8   15.13    2.39
   5   3  -8   15.11    2.52
   5  -3  -8   16.97    2.48
  -5  -3   8   18.07    2.74
   5  -3  -8   18.15    2.24
  -5   3   7   19.65    2.42
   5   3  -7   22.74    2.78
   5  -3  -7   21.41    2.46
   5  -3  -7   20.75    2.45
  -5  -3   7   26.04    3.06
  -5   3   6   23.44    2.48
   5   3  -6   31.30    2.92
   5  -3  -6   21.54    2.15
   5  -3  -6   25.49    2.61
  -5  -3   6   31.84    3.09
   5   3  -5    2.90    1.31
   5  -3  -5    2.25    1.20
  -5   3   5    2.60    1.27
   5  -3  -5    3.23    1.07
  -5  -3   5    3.51    1.73
   5  -3  -4   18.10    2.21
   5   3  -4   21.43    2.28
  -5   3   4   19.82    2.34
   5  -3  -4   20.94    1.77
  -5  -3   4   21.31    2.43
   5   3  -3    7.71    1.48
   5  -3  -3    6.62    0.92
  -5  -3   3    7.93    0.90
   5  -3  -3    7.36    1.53
  -5  -3   3    4.82    1.29
   5  -3  -2    0.75    1.11
  -5   3   2    2.74    1.27
   5   3  -2    1.06    0.94
  -5  -3   2    1.69    0.70
  -5  -3   2    0.39    1.10
   5   3  -1   22.70    2.20
   5  -3  -1   27.23    2.61
  -5  -3   1   23.46    1.70
   5   3   0    8.90    1.35
   5   3   0    9.31    1.71
   5   3   0    9.62    1.57
   5  -3   0    6.90    1.59
  -5   3   0    8.78    1.79
   5   3   1    2.84    1.06
   5   3   1    2.91    1.07
   5   3   1    2.05    1.24
   5  -3   1    5.01    1.72
  -5   3  -1    6.41    1.74
   5   3   2    5.05    1.39
   5   3   2    4.31    1.36
   5   3   2    4.96    1.37
   5  -3   2    4.75    1.55
  -5   3  -2    6.12    1.70
   5   3   3   14.17    2.10
   5   3   3   13.02    1.73
  -5   3  -3   16.21    2.38
  -5  -3  -3   18.04    2.10
   5  -3   3   11.09    2.02
   5   3   4   65.70    4.23
  -5  -3  -4   69.20    3.84
   5   3   4   67.32    3.52
   5  -3   4   63.09    4.25
  -5   3  -4   71.87    4.50
   5   3   5    7.40    2.02
  -5  -3  -5    9.14    1.92
   5   3   5    7.61    1.53
   5  -3   5    7.34    1.96
  -5   3  -5   10.10    2.29
   5   3   6   31.23    3.44
  -5  -3  -6   35.51    3.37
   5  -3   6   34.45    3.45
  -5   3  -6   36.60    3.79
   5   3   7    2.32    2.06
  -5  -3  -7    6.51    2.00
   5  -3   7    0.88    1.61
  -5   3  -7    4.28    2.23
   5  -4 -10    2.54    2.04
   5   4 -10    1.86    1.89
  -5   4  10    1.70    1.96
  -5  -4  10   -1.56    2.07
   5  -4  -9    4.09    1.77
   5   4  -9    3.31    1.98
  -5   4   9    7.69    2.25
  -5  -4   9    2.34    1.67
  -5   4   8   37.04    3.55
   5   4  -8   32.70    3.47
   5  -4  -8   32.93    2.94
   5  -4  -8   34.53    3.25
  -5  -4   8   36.14    3.62
   5  -4  -7    1.11    1.42
   5   4  -7    0.88    1.47
   5  -4  -7   -0.16    1.11
  -5   4   7   -0.06    1.44
  -5  -4   7    1.38    1.56
  -5   4   6   38.18    3.36
   5   4  -6   43.62    3.60
   5  -4  -6   47.82    3.17
   5  -4  -6   39.67    3.22
  -5  -4   6   37.10    3.43
   5   4  -5   26.50    2.79
  -5   4   5   23.44    2.62
   5  -4  -5   26.10    2.23
   5  -4  -5   21.31    2.39
  -5  -4   5   23.93    2.83
   5   4  -4   69.07    4.07
  -5   4   4   60.85    3.86
   5  -4  -4   59.15    2.69
   5  -4  -4   56.14    3.66
  -5  -4   4   63.15    4.11
   5  -4  -3    7.08    0.93
   5  -4  -3    6.37    1.61
  -5   4   3   10.98    1.93
  -5  -4   3   11.18    2.17
   5   4  -3    9.38    1.76
   5  -4  -2   -1.97    1.41
  -5   4   2    0.91    1.60
   5   4  -2    0.54    1.05
  -5  -4   2    0.83    0.64
  -5  -4   2    1.51    1.59
   5   4  -1   18.83    2.16
  -5   4   1   22.97    2.52
   5  -4  -1   18.27    2.29
  -5  -4   1   13.29    2.11
   5   4   0   10.14    1.48
   5  -4   0   11.66    2.01
   5   4   0   10.50    1.72
  -5  -4   0   12.29    1.86
  -5   4   0    9.62    1.98
   5   4   1    1.59    1.07
   5   4   1   -0.75    1.08
   5  -4   1    3.02    1.59
  -5   4  -1    0.87    1.43
  -5  -4  -1    2.29    1.28
   5   4   2   -0.56    0.99
   5   4   2    0.79    1.12
   5  -4   2   -0.80    1.15
  -5   4  -2   -1.77    1.51
  -5  -4  -2    2.90    1.23
   5   4   3    0.78    1.13
  -5  -4  -3   -0.70    1.31
   5  -4   3    1.12    1.64
  -5   4  -3    1.02    1.64
  -5  -4  -3    0.57    1.05
   5   4   4   10.33    1.99
  -5  -4  -4   13.14    2.19
   5  -4   4   10.74    2.11
  -5   4  -4   14.34    2.57
  -5  -4  -4   10.84    1.60
   5   4   5    2.49    1.82
  -5  -4  -5    2.34    1.44
   5  -4   5    2.46    1.68
  -5   4  -5    1.53    1.74
  -5  -4  -6    3.73    1.97
   5   4   6   -0.28    1.47
   5  -4   6    1.87    1.83
  -5   4  -6   -1.19    1.75
   5   4   7    1.92    1.99
  -5  -4  -7    2.58    1.86
   5  -4   7    0.10    1.74
  -5   4  -7    5.72    2.37
   5  -5  -9   10.13    2.35
   5   5  -9   14.00    2.93
  -5   5   9   10.27    2.26
  -5  -5   9   14.33    2.97
   5  -5  -8    7.93    2.09
   5   5  -8    7.80    2.47
   5  -5  -8    7.67    1.79
  -5   5   8    7.30    2.00
  -5  -5   8    8.49    2.31
   5  -5  -7    2.51    1.43
   5   5  -7    1.19    1.74
   5  -5  -7    3.05    1.48
  -5   5   7    1.68    1.68
  -5  -5   7    2.02    1.64
  -5   5   6   27.41    3.07
   5   5  -6   23.19    2.87
   5  -5  -6   17.14    2.36
   5  -5  -6   22.38    2.29
  -5  -5   6   26.56    3.11
   5   5  -5   -0.78    1.34
   5  -5  -5    3.74    1.42
   5  -5  -5    3.06    1.43
  -5   5   5    1.79    1.47
  -5  -5   5    2.58    1.66
   5  -5  -4    0.04    0.85
   5  -5  -4    0.68    1.28
  -5   5   4    1.17    1.53
  -5  -5   4    1.13    1.57
   5   5  -4    2.09    1.56
   5   5  -3   28.37    2.74
  -5   5   3   25.54    3.01
   5  -5  -3   23.87    2.75
  -5  -5   3   28.38    2.97
   5   5  -2   86.82    4.64
  -5   5   2   79.62    4.56
   5  -5  -2   77.24    4.48
  -5  -5   2   80.41    4.49
   5   5  -1   35.38    2.11
   5   5  -1   35.81    3.09
  -5   5   1   36.04    3.30
   5  -5  -1   36.77    3.26
  -5  -5   1   41.21    3.24
   5   5   0   -0.82    0.86
   5   5   0    1.63    1.27
   5  -5   0    1.99    1.43
  -5   5   0    1.76    1.57
  -5  -5   0    0.56    1.22
   5   5   1    3.68    1.21
   5   5   1    2.63    1.27
   5  -5   1    4.86    1.75
  -5   5  -1    5.05    1.85
  -5  -5  -1    2.63    1.26
   5   5   2    0.52    1.19
   5   5   2   -1.12    1.46
   5  -5   2    2.79    1.62
  -5   5  -2    2.71    1.96
  -5  -5  -2    1.27    1.17
   5   5   3    0.57    1.16
   5  -5   3   -0.75    1.56
  -5   5  -3   -0.13    1.62
  -5  -5  -3    1.47    1.18
   5   5   4   15.47    2.41
  -5  -5  -4   16.86    2.50
   5  -5   4   13.23    2.47
  -5   5  -4   12.29    2.36
   5   5   5    3.18    1.78
   5  -5   5    2.13    1.68
  -5  -5  -5    6.33    2.01
  -5   5  -5    4.95    2.05
  -5  -5  -6   10.51    2.30
   5   5   6   10.18    2.46
   5  -5   6   10.92    2.52
  -5   5  -6    5.33    2.23
   5   6  -9    3.77    1.99
   5  -6  -9    0.57    1.79
  -5   6   9    1.28    2.00
  -5  -6   9   -1.08    2.20
   5   6  -8    6.72    2.35
   5  -6  -8    5.16    1.87
  -5   6   8    6.96    2.07
  -5  -6   8    8.17    2.52
   5   6  -7    0.29    1.69
   5  -6  -7    0.32    1.43
   5  -6  -7   -1.01    1.31
  -5   6   7    1.13    1.76
  -5  -6   7   -1.20    1.77
   5   6  -6    0.44    1.45
   5  -6  -6   -0.21    1.33
   5  -6  -6   -0.33    1.19
  -5   6   6    0.64    1.85
  -5  -6   6    5.20    2.49
   5  -6  -5    1.25    1.12
   5  -6  -5   -0.80    1.20
  -5   6   5   -0.89    1.51
  -5  -6   5   -0.25    1.58
   5   6  -5   -0.61    1.47
   5  -6  -4    6.39    1.77
  -5   6   4    7.19    2.07
  -5  -6   4    8.27    2.12
   5   6  -4    8.16    2.08
  -5   6   3   13.98    2.60
   5  -6  -3   13.36    2.21
   5   6  -3   12.56    2.21
  -5  -6   3   11.16    2.08
   5  -6  -2    2.60    1.49
   5   6  -2    0.77    1.30
  -5  -6   2   -0.70    1.49
   5   6  -1    3.20    1.46
   5  -6  -1    3.20    1.61
  -5   6   1    1.70    1.90
  -5  -6   1    4.82    1.76
   5   6   0   18.54    1.85
   5   6   0   22.59    2.76
   5  -6   0   21.63    2.74
  -5  -6   0   18.49    2.33
  -5   6   0   18.89    2.67
   5   6   1    3.44    1.18
   5   6   1    5.01    1.72
   5  -6   1    2.98    1.74
  -5   6  -1    3.22    1.96
  -5  -6  -1    4.77    1.57
   5   6   2    3.84    1.49
   5   6   2    2.71    1.53
   5  -6   2    5.68    2.12
  -5   6  -2    0.44    1.96
  -5  -6  -2    2.01    1.30
   5   6   3   64.91    4.15
   5  -6   3   63.81    4.76
  -5  -6  -3   71.68    3.72
  -5  -6  -4    1.09    1.50
   5   6   4    0.64    1.30
   5  -6   4   -0.26    1.80
  -5   6  -4   -0.62    1.74
  -5  -6  -5    1.05    1.84
   5   6   5   -1.70    1.76
   5  -6   5    2.76    1.96
  -5   6  -5    0.90    1.94
   5   7  -7    9.90    3.50
   5  -7  -7    3.88    1.50
   5  -7  -7    4.53    1.62
  -5   7   7    9.10    2.66
  -5  -7   7    2.23    2.09
   5  -7  -6    1.30    1.43
  -5   7   6    3.61    2.25
  -5  -7   6    0.84    1.94
   5   7  -6    5.05    2.12
   5  -7  -5    8.82    2.05
  -5   7   5   10.98    2.46
  -5  -7   5   10.08    2.54
   5   7  -5   11.87    2.49
   5   7  -4   50.65    4.17
  -5   7   4   50.51    4.35
   5  -7  -4   51.39    3.95
  -5  -7   4   51.44    4.33
   5   7  -3   62.88    4.49
  -5   7   3   66.99    4.78
   5  -7  -3   55.99    4.11
  -5  -7   3   52.65    4.20
   5   7  -2   71.72    4.75
  -5   7   2   64.25    4.50
   5  -7  -2   78.29    4.92
  -5  -7   2   68.51    4.49
   5   7  -1   41.07    3.68
  -5   7   1   45.25    3.94
   5  -7  -1   34.07    3.44
  -5  -7   1   40.89    3.53
   5   7   0   10.54    2.31
  -5  -7   0   15.60    2.49
   5  -7   0    6.83    2.15
  -5   7   0   11.96    2.37
   5   7   1    5.26    1.42
   5   7   1    4.70    1.73
   5  -7   1    3.75    1.76
  -5   7  -1   -1.34    2.15
  -5  -7  -1    3.96    1.53
   5   7   2   21.97    2.89
   5   7   2   26.12    2.66
  -5   7  -2   28.24    3.35
   5  -7   2   24.81    3.23
  -5  -7  -2   25.41    2.67
   5   7   3    4.27    1.73
   5  -7   3    2.22    1.63
  -5   7  -3    5.44    2.31
  -5  -7  -4    1.92    1.85
   5   7   4    3.68    1.82
   5  -7   4    4.22    2.18
  -5   7  -4   -0.17    1.81
   5  -8  -6    4.86    1.70
  -5   8   6    4.03    2.13
  -5  -8   6    2.38    1.97
   5   8  -6    4.20    2.22
   5  -8  -5   15.31    2.61
  -5   8   5   12.36    2.60
   5   8  -5   18.39    3.04
  -5  -8   5   15.66    2.92
   5   8  -4   49.89    4.50
  -5   8   4   45.57    4.25
   5  -8  -4   41.29    3.76
  -5  -8   4   48.65    4.42
   5   8  -3   28.57    3.41
  -5   8   3   23.83    3.17
   5  -8  -3   22.71    2.97
  -5  -8   3   20.31    2.82
   5   8  -2   12.26    2.59
   5  -8  -2   12.13    2.47
  -5   8   2   11.73    2.51
  -5  -8   2    8.53    2.17
   5   8  -1    4.97    1.99
   5  -8  -1    8.07    2.44
  -5   8   1    6.24    2.15
  -5  -8   1    9.04    2.16
   5   8   0   21.91    3.28
   5  -8   0   12.05    2.56
  -5   8   0   15.11    2.98
  -5  -8   0   13.49    2.43
   5   8   1    0.68    1.80
   5  -8   1    0.90    1.85
  -5   8  -1   -3.31    2.04
  -5  -8  -1    0.42    1.49
   5   8   2    2.39    1.54
   5   8   2    5.44    2.19
   5  -8   2    3.58    2.25
  -5   8  -2    7.81    2.42
   5   8   3    1.30    1.54
   5  -8   3    2.72    1.86
  -5   8  -3    3.52    2.11
   5  -9  -3   -0.61    1.82
  -5   9   3    1.54    2.05
   5   9  -3    1.08    1.82
  -5  -9   3    0.77    1.99
   5   9  -2   46.85    4.52
  -5   9   2   54.64    4.84
   5  -9  -2   49.38    4.47
  -5  -9   2   53.11    4.47
   5   9  -1   -4.33    2.17
   5  -9  -1   -1.20    1.75
  -5   9   1    3.12    2.18
  -5  -9   1   -2.30    1.96
   5   9   0   11.17    2.87
   5  -9   0    7.93    2.83
  -5   9   0    7.14    2.19
  -5  -9   0    6.25    2.33
   6   0 -10    7.29    2.27
  -6   0  10    1.60    1.76
   6   0  -9    0.06    1.47
  -6   0   9   -1.62    1.80
  -6   0   8    0.74    1.03
   6   0  -8    2.68    1.66
  -6   0   8    0.87    1.51
   6   0  -7   -1.21    1.44
  -6   0   7   -0.60    1.10
  -6   0   7   -1.15    1.38
   6   0  -6    1.80    1.34
   6   0  -6    0.01    1.31
  -6   0   6    0.64    1.04
   6   0  -5   -0.94    1.12
   6   0  -5    1.36    1.56
  -6   0   5    0.10    1.01
   6   0  -4  141.65    4.85
  -6   0   4  144.38    4.84
   6   0  -4  143.91    6.06
   6   0  -3   -0.24    0.78
   6   0  -3   -0.22    1.33
  -6   0   3    0.62    1.00
   6   0  -2  132.24    4.11
  -6   0   2  130.17    4.80
   6   0  -2  134.19    5.76
   6   0  -1    0.52    1.15
   6   0  -1   -0.24    0.73
  -6   0   1   -0.55    1.06
   6   0   0    8.90    1.25
   6   0   0    5.63    1.64
  -6   0   0    6.92    1.54
   6   0   1    0.28    1.23
  -6   0  -1   -0.56    1.38
  -6   0  -2   10.27    1.29
   6   0   2    9.59    1.85
  -6   0  -2   10.96    2.00
   6   0   3    0.57    1.13
  -6   0  -3   -1.38    0.91
  -6   0  -3   -0.57    1.39
  -6   0  -4   -0.43    1.04
   6   0   4   -2.07    1.49
  -6   0  -4    0.87    1.68
   6   0   5    1.28    1.88
   6   0   5   -0.16    1.21
   6   0   6    6.36    2.16
   6   0   6   -0.48    1.36
  -6   1  10    1.76    1.47
   6   1 -10    0.24    1.82
   6  -1 -10   -0.86    1.83
  -6  -1  10    2.94    2.08
  -6   1  10   -0.32    1.58
  -6   1   9    0.78    1.31
   6   1  -9    1.78    1.75
   6  -1  -9    0.42    1.47
  -6  -1   9   -2.08    1.75
  -6   1   9   -1.69    1.67
   6   1  -8   -2.08    1.54
  -6   1   8   -0.12    1.24
   6  -1  -8    1.52    1.50
  -6  -1   8   -0.43    1.47
  -6   1   8   -0.62    1.44
  -6   1   7   20.85    2.32
   6   1  -7   20.35    2.60
   6  -1  -7   18.74    2.48
  -6  -1   7   18.60    2.67
  -6  -1   6   45.89    2.58
  -6   1   6   48.61    3.18
   6   1  -6   52.26    3.59
   6  -1  -6   47.44    3.27
   6  -1  -6   58.31    4.02
  -6  -1   6   39.27    3.60
   6   1  -5   73.16    3.90
  -6  -1   5   64.41    3.00
  -6   1   5   69.28    3.70
   6  -1  -5   70.27    3.55
   6   1  -5   70.57    4.29
   6  -1  -5   65.78    4.22
   6   1  -4  179.78    5.70
   6  -1  -4  193.90    5.34
  -6   1   4  182.61    5.72
  -6  -1   4  178.39    4.88
   6   1  -4  196.27    7.01
   6  -1  -4  187.79    6.95
   6   1  -3   20.06    1.99
   6  -1  -3   16.08    1.59
  -6   1   3   18.93    2.06
  -6  -1   3   16.57    1.72
   6   1  -3   19.74    2.52
   6  -1  -3   20.32    2.50
   6   1  -2    2.98    1.55
   6  -1  -2    4.12    1.54
  -6   1   2    3.77    1.38
  -6  -1   2    6.70    1.34
   6   1  -2    2.38    0.90
   6  -1  -2    3.61    0.84
   6  -1  -1    7.28    0.98
   6   1  -1    5.81    1.59
   6  -1  -1    4.74    1.31
   6   1  -1    9.26    1.33
  -6   1   1    4.62    1.50
  -6  -1   1    4.85    1.33
   6   1   0   -0.68    0.91
   6   1   0    0.18    1.23
   6  -1   0    2.05    1.43
  -6   1   0    0.02    1.36
  -6  -1   0   -1.09    1.11
   6   1   1   15.02    1.64
   6   1   1   15.61    2.32
   6  -1   1   14.34    2.33
  -6   1  -1   16.26    2.27
  -6  -1  -1   17.23    2.20
   6   1   2    0.43    1.26
  -6  -1  -2    0.08    0.87
   6  -1   2   -1.21    1.37
  -6   1  -2    0.74    1.35
  -6  -1  -2    2.39    1.33
  -6  -1  -3   35.46    2.43
   6   1   3   34.12    3.03
  -6   1  -3   31.01    3.20
   6   1   3   29.49    3.10
  -6  -1  -4   13.91    1.81
   6   1   4   13.05    2.23
   6   1   4   16.43    2.28
   6  -1   4   14.62    2.46
  -6   1  -4   16.44    2.80
   6   1   5    1.61    1.85
  -6  -1  -5   -0.16    1.30
   6   1   5    0.97    1.33
   6  -1   5    0.74    1.54
  -6   1  -5   -1.64    1.62
   6   1   6    2.73    1.79
  -6  -1  -6    6.78    1.76
   6   1   6    4.81    1.68
   6  -1   6   10.98    2.29
  -6   1  -6    7.00    2.37
   6   2 -10    3.02    2.21
  -6   2  10    0.05    1.56
   6  -2 -10    0.05    1.69
  -6  -2  10   -2.21    2.01
  -6   2  10    1.18    1.66
   6   2  -9    0.20    1.61
  -6   2   9    2.00    1.65
   6  -2  -9    3.90    1.74
  -6  -2   9    2.95    1.74
  -6   2   9   -1.14    1.60
   6   2  -8    0.84    1.54
   6  -2  -8    1.83    1.40
  -6   2   8    1.60    1.38
   6  -2  -8    0.06    1.37
  -6  -2   8    0.22    1.57
   6   2  -7    0.18    1.40
   6  -2  -7    2.64    1.33
  -6   2   7   -0.03    1.28
   6  -2  -7    4.14    1.50
  -6  -2   7    2.23    1.78
  -6   2   6   13.94    2.20
   6   2  -6    9.07    1.83
   6  -2  -6   10.30    2.06
   6  -2  -6    7.43    1.64
  -6  -2   6    6.94    2.07
   6   2  -5    3.95    1.43
   6  -2  -5    3.77    1.48
   6  -2  -5    3.29    1.07
  -6   2   5    2.81    1.51
  -6  -2   5    7.05    1.99
   6   2  -4    1.81    1.07
   6  -2  -4    1.67    0.86
   6  -2  -4    2.21    1.57
  -6   2   4   -0.05    1.33
  -6  -2   4    1.70    0.79
  -6  -2   4    2.40    1.82
   6  -2  -3    4.82    0.94
   6   2  -3    2.94    1.46
   6  -2  -3    5.97    1.90
  -6   2   3    5.48    1.60
  -6  -2   3    3.17    0.97
   6   2  -3    6.98    1.47
   6   2  -2    2.23    1.60
   6  -2  -2    2.42    1.31
  -6   2   2    2.54    1.31
   6   2  -2    2.46    1.09
  -6  -2   2    2.86    1.08
   6   2  -1    2.81    1.75
   6  -2  -1    2.69    1.38
   6   2  -1    2.22    1.04
  -6   2   1    2.83    1.41
  -6  -2   1    1.83    1.01
   6   2   0    3.09    1.45
   6   2   0    3.98    1.23
   6  -2   0    2.85    1.52
  -6   2   0    7.89    1.92
  -6  -2   0    4.56    1.32
   6   2   1   10.80    1.67
   6   2   1    9.49    1.96
   6  -2   1    6.72    1.81
  -6   2  -1    9.94    2.01
  -6  -2  -1    5.26    1.41
   6  -2   2   13.87    2.33
  -6   2  -2   17.11    2.66
   6   2   2   13.62    1.99
   6   2   2   14.18    2.13
   6   2   3   47.72    3.71
   6   2   3   49.53    3.53
  -6  -2  -3   55.17    3.33
   6  -2   3   51.11    3.96
  -6   2  -3   52.36    4.03
   6   2   4   70.65    4.80
  -6  -2  -4   71.12    3.90
   6   2   4   69.19    4.08
   6  -2   4   71.64    4.66
  -6   2  -4   74.27    4.90
   6   2   5    4.09    1.97
   6   2   5    3.56    1.51
   6  -2   5    7.72    2.10
  -6  -2  -5    6.16    1.68
  -6   2  -5    6.54    2.14
   6   2   6    9.13    2.41
  -6  -2  -6    9.11    1.89
   6  -2   6    8.02    2.19
  -6   2  -6   10.78    2.71
   6   3 -10    0.33    1.72
  -6   3  10    1.22    1.92
   6  -3 -10   -2.36    2.01
  -6  -3  10   -1.69    1.97
  -6   3  10    0.67    1.71
   6   3  -9    5.26    1.99
  -6   3   9    2.29    1.72
   6  -3  -9   -1.31    1.49
  -6  -3   9    2.71    1.93
  -6   3   9    1.64    1.52
   6   3  -8    1.54    1.85
   6  -3  -8    0.51    1.47
  -6   3   8   -2.33    1.62
   6  -3  -8    0.53    1.33
  -6  -3   8    2.04    1.76
   6   3  -7    2.13    1.56
   6  -3  -7    0.35    1.47
  -6   3   7    3.35    1.60
   6  -3  -7    1.75    1.49
  -6  -3   7    6.63    2.22
   6   3  -6    1.73    1.65
   6  -3  -6    1.39    1.28
  -6   3   6    0.24    1.62
   6  -3  -6    0.71    1.21
  -6  -3   6   -3.51    2.05
   6   3  -5    3.45    1.49
   6  -3  -5    3.03    1.33
   6  -3  -5    2.86    1.05
  -6   3   5    5.61    1.73
  -6  -3   5    5.32    2.02
   6   3  -4    3.06    1.26
   6  -3  -4    1.78    0.78
   6  -3  -4    3.41    1.39
  -6   3   4    0.73    1.44
  -6  -3   4    1.99    1.70
   6  -3  -3    0.75    1.31
  -6   3   3    1.56    1.60
  -6  -3   3    1.60    0.77
   6   3  -3    0.63    1.12
  -6  -3   3    1.31    1.59
   6   3  -2   14.38    1.87
  -6  -3   2   11.34    1.38
   6  -3  -2   10.23    1.99
  -6   3   2   11.02    1.92
  -6  -3   2   13.78    2.18
   6   3  -1   31.58    2.68
  -6   3   1   34.20    3.14
   6   3  -1   36.20    3.03
   6  -3  -1   33.83    3.34
  -6  -3   1   27.80    2.14
   6   3   0   14.56    2.00
  -6   3   0   16.54    2.50
   6   3   0   14.17    2.21
   6  -3   0   14.77    2.40
  -6  -3   0   16.30    1.75
   6   3   1    4.18    1.40
   6   3   1    5.17    1.40
   6   3   1    5.21    1.48
   6  -3   1    3.41    1.61
  -6   3  -1    4.65    1.67
   6   3   2   -0.32    1.11
   6   3   2    1.15    1.16
   6   3   2    0.03    1.19
   6  -3   2    0.08    1.40
  -6   3  -2    1.10    1.50
   6   3   3    0.11    1.31
  -6  -3  -3   -1.16    1.14
   6   3   3    1.15    1.33
   6  -3   3   -0.06    1.44
  -6   3  -3   -2.77    1.94
   6   3   4   18.26    2.70
  -6  -3  -4   17.35    2.18
   6   3   4   18.03    2.23
  -6   3  -4   16.71    2.88
   6  -3   4   15.80    2.54
  -6  -3  -5   10.72    2.06
   6   3   5   12.47    2.49
   6  -3   5   11.22    2.46
  -6   3  -5   10.00    2.52
   6   3   6    9.76    2.54
   6  -3   6   12.86    2.53
  -6  -3  -6    9.45    2.10
  -6   3  -6    8.31    2.43
   6   4  -9    2.45    1.93
   6  -4  -9    1.50    1.41
  -6   4   9   -0.65    1.89
  -6  -4   9   -1.05    2.14
   6  -4  -9    1.64    1.72
   6   4  -8    7.24    2.38
   6  -4  -8    4.10    1.72
  -6   4   8    3.66    1.80
   6  -4  -8    4.46    1.87
  -6  -4   8    2.62    1.74
  -6   4   7   22.53    2.93
   6   4  -7   26.24    3.19
   6  -4  -7   21.42    2.45
   6  -4  -7   26.48    2.91
  -6  -4   7   18.26    2.97
   6   4  -6    6.13    1.85
   6  -4  -6   12.22    2.37
  -6   4   6    9.43    2.13
   6  -4  -6    9.91    1.71
  -6  -4   6   10.71    2.39
   6   4  -5    2.57    1.53
  -6   4   5    0.77    1.40
   6  -4  -5   -0.66    0.95
  -6  -4   5   -0.12    1.53
  -6   4   4   14.10    2.54
   6  -4  -4    6.42    1.98
  -6  -4   4   12.19    2.34
   6   4  -4    7.51    1.82
   6  -4  -3    3.47    1.53
  -6   4   3    0.10    1.75
   6   4  -3    0.85    1.26
  -6  -4   3    0.96    1.67
   6  -4  -2    3.22    2.62
   6   4  -2    0.36    1.14
  -6   4   2    0.50    1.57
  -6  -4   2   -0.67    1.41
   6  -4  -1   -1.25    1.35
   6   4  -1    0.93    1.17
  -6   4   1   -1.35    1.56
  -6  -4   1    0.54    0.93
  -6  -4   1   -0.54    1.58
   6   4   0    5.42    1.40
   6  -4   0    4.65    1.80
  -6   4   0    5.74    2.02
  -6  -4   0    3.79    1.64
   6   4   1    2.26    1.23
   6   4   1    4.86    1.48
   6  -4   1    4.66    1.87
  -6   4  -1    3.91    2.08
  -6  -4  -1    4.88    1.64
   6   4   2    4.21    1.65
   6   4   2    4.59    1.61
   6  -4   2    1.52    1.72
  -6   4  -2    2.47    1.79
  -6  -4  -2    1.64    1.38
   6   4   3   -0.48    1.39
  -6  -4  -3    0.92    1.20
   6  -4   3    2.47    1.76
  -6   4  -3    2.38    2.13
  -6  -4  -3    0.67    1.19
   6   4   4   -1.08    1.70
  -6  -4  -4   -1.00    1.54
   6  -4   4   -0.47    1.59
  -6   4  -4    1.39    1.86
  -6  -4  -4   -0.81    1.25
   6   4   5   -2.74    1.77
  -6  -4  -5   -0.57    1.58
   6  -4   5    1.57    1.98
  -6   4  -5   -2.43    2.11
   6   5  -8   -2.37    1.59
   6  -5  -8   -0.76    1.41
  -6   5   8    1.38    1.88
  -6  -5   8    0.32    2.04
   6  -5  -8    2.13    1.65
   6   5  -7    5.40    1.98
   6  -5  -7    4.27    1.92
  -6   5   7    2.18    1.73
  -6  -5   7   -1.00    1.97
   6  -5  -7    2.31    1.37
   6   5  -6    0.35    1.49
   6  -5  -6    3.72    1.82
  -6   5   6   -1.31    1.67
  -6  -5   6    0.43    1.77
   6  -5  -5    6.78    1.87
  -6   5   5    7.81    2.11
  -6  -5   5    5.62    1.93
   6   5  -5    7.17    2.10
   6  -5  -4    8.14    2.03
  -6   5   4    2.84    1.70
   6   5  -4    6.39    1.69
  -6  -5   4    8.65    1.96
   6  -5  -3    5.71    1.85
  -6   5   3    4.64    2.03
  -6  -5   3    1.86    1.47
   6  -5  -2   -2.47    1.80
   6   5  -2   -0.04    1.26
  -6   5   2   -1.55    1.68
  -6  -5   2   -0.31    1.38
   6   5  -1   -1.34    1.47
   6  -5  -1    0.67    1.73
  -6   5   1    1.69    1.93
   6   5   0    4.62    1.14
   6   5   0    4.69    1.70
   6  -5   0    6.33    1.92
  -6   5   0    6.14    2.20
  -6  -5   0    6.01    1.70
   6   5   1   18.69    2.34
   6   5   1   19.96    2.52
   6  -5   1   19.64    2.93
  -6  -5  -1   18.86    2.46
  -6   5  -1   20.15    2.74
   6   5   2   51.03    3.97
   6   5   2   50.59    3.64
  -6   5  -2   55.01    4.32
   6  -5   2   49.22    4.35
  -6  -5  -2   46.42    3.48
   6   5   3   34.80    3.42
  -6   5  -3   33.61    3.55
   6  -5   3   26.00    3.44
  -6  -5  -3   43.52    3.60
  -6  -5  -3   37.63    3.14
   6   5   4   31.07    3.36
  -6   5  -4   33.63    3.87
  -6  -5  -4   27.63    3.15
   6  -5   4   26.31    3.49
   6   5   5    7.87    2.31
  -6  -5  -5   10.69    2.28
   6  -5   5   15.52    2.95
  -6   5  -5   10.10    2.74
   6   6  -7    0.21    1.77
   6  -6  -7    0.57    1.64
  -6   6   7    0.49    1.81
  -6  -6   7    0.92    1.87
   6   6  -6    0.31    1.80
   6  -6  -6    0.72    1.51
  -6   6   6    3.46    2.09
  -6  -6   6    0.42    2.30
   6   6  -5   19.13    2.88
   6  -6  -5    9.10    2.06
  -6   6   5   16.69    2.94
  -6  -6   5   14.78    2.97
   6  -6  -4    1.65    1.50
  -6   6   4    1.42    2.01
   6   6  -4    3.03    1.79
  -6  -6   4    3.57    1.73
   6   6  -3   51.54    4.09
  -6   6   3   48.51    4.04
   6  -6  -3   46.57    4.04
  -6  -6   3   56.50    4.43
   6  -6  -2    1.33    1.47
   6   6  -2    3.94    1.61
  -6   6   2   -0.19    1.62
  -6  -6   2    0.78    1.63
   6   6  -1   14.87    2.40
   6  -6  -1   13.85    2.58
  -6  -6   1   19.62    2.69
  -6   6   1   15.02    2.53
   6   6   0    2.81    1.57
   6  -6   0    5.45    1.99
  -6  -6   0    2.30    1.48
   6   6   1   56.54    3.63
   6   6   1   56.20    4.32
  -6   6  -1   58.84    4.64
   6  -6   1   59.21    4.84
  -6  -6  -1   55.61    3.96
   6   6   2   21.83    2.88
   6   6   2   22.81    2.69
  -6   6  -2   29.75    3.71
   6  -6   2   21.60    3.27
  -6  -6  -2   28.66    2.86
   6   6   3    9.05    2.08
   6  -6   3   12.42    2.77
  -6   6  -3   11.58    2.72
  -6  -6  -3   10.36    2.17
   6   6   4    0.93    1.71
   6  -6   4    1.74    2.15
  -6  -6  -4   -3.49    2.07
  -6   6  -4   -0.27    1.91
   6  -7  -6    0.43    1.58
  -6   7   6    3.65    2.36
  -6  -7   6    4.86    2.63
   6   7  -6    0.69    2.08
   6  -7  -5    3.21    1.57
  -6   7   5    5.18    2.35
   6   7  -5    6.54    2.20
  -6  -7   5    6.26    2.23
   6  -7  -4    3.29    1.84
  -6   7   4    8.42    2.65
   6   7  -4    5.72    2.20
  -6  -7   4    1.13    2.03
  -6   7   3   19.60    3.32
   6  -7  -3   16.32    2.74
   6   7  -3   17.86    2.84
  -6  -7   3   15.72    3.00
   6   7  -2   25.19    3.33
  -6   7   2   19.99    3.19
   6  -7  -2   17.62    2.74
  -6  -7   2   20.75    2.81
   6   7  -1    6.11    2.06
   6  -7  -1    4.88    2.12
  -6   7   1    2.64    1.87
  -6  -7   1    3.85    1.87
   6   7   0    1.21    1.71
   6  -7   0   -0.36    1.75
  -6   7   0    0.17    1.87
  -6  -7   0    0.14    1.62
   6   7   1   16.79    2.81
   6  -7   1   15.85    3.00
  -6   7  -1   15.58    2.94
  -6  -7  -1   15.91    2.49
   6   7   2    2.88    1.69
   6  -7   2    1.38    1.71
  -6   7  -2    3.75    2.21
  -6  -7  -2    0.65    1.39
   6  -8  -4   -0.88    1.64
  -6   8   4   -1.83    2.07
  -6  -8   4    0.56    2.04
   6  -8  -3    3.62    1.85
  -6   8   3    9.77    2.69
   6   8  -3    4.10    2.13
  -6  -8   3    5.25    2.27
   6   8  -2    3.01    1.90
   6  -8  -2    1.87    2.07
  -6   8   2    4.06    1.96
  -6  -8   2    1.02    1.88
   6   8  -1    5.75    2.17
   6  -8  -1    5.84    2.34
  -6   8   1    6.01    2.29
  -6  -8   1    4.29    2.07
   6   8   0    8.66    2.45
   6  -8   0    8.11    2.43
  -6   8   0    5.19    2.21
  -6  -8   0    5.78    2.04
   7   0  -9   -0.13    1.49
  -7   0   9   -0.32    1.70
   7   0  -8    1.45    1.70
  -7   0   8    7.20    2.51
   7   0  -7    0.72    1.40
  -7   0   7   -0.19    1.30
  -7   0   7   -1.53    1.98
  -7   0   6   19.09    2.20
   7   0  -6   23.14    2.62
   7   0  -6   18.13    2.80
   7   0  -5   -0.04    1.04
   7   0  -5    2.26    1.73
  -7   0   5    0.98    1.23
   7   0  -4    2.26    1.07
   7   0  -4    1.41    1.60
  -7   0   4    0.21    1.14
   7   0  -3    2.13    1.58
  -7   0   3   -1.98    1.51
   7   0  -3   -0.92    0.92
   7   0  -2    4.15    1.96
   7   0  -2    6.46    1.23
  -7   0   2    9.39    1.92
   7   0  -1    1.00    1.38
   7   0  -1   -0.16    0.79
  -7   0   1    1.97    1.74
   7   0   0    4.26    1.85
  -7   0   0    5.65    1.80
   7   0   1    0.39    1.44
  -7   0  -1    1.11    1.34
   7   0   2    4.40    1.95
  -7   0  -2    5.38    1.91
   7   0   3    0.85    1.54
  -7   0  -3    0.92    1.64
   7   0   4    0.84    1.45
  -7   0  -4    1.28    1.90
   7   0   5    0.56    1.59
  -7   0  -5    1.84    1.91
   7   1  -9    0.43    1.76
   7  -1  -9    1.09    1.66
  -7  -1   9    1.99    2.09
  -7   1   9   -1.14    1.82
   7   1  -8    7.60    2.04
   7  -1  -8    3.73    1.58
  -7   1   8    5.48    1.56
  -7  -1   8    9.68    2.41
  -7   1   8    3.77    1.81
   7   1  -7    5.38    1.69
   7  -1  -7    3.01    1.47
   7  -1  -7    8.88    2.19
  -7   1   7    3.76    1.55
  -7  -1   7    6.88    2.23
   7   1  -6    2.90    1.64
   7  -1  -6    3.73    1.48
   7  -1  -6    2.75    1.78
  -7   1   6    7.77    1.87
  -7  -1   6    4.72    2.07
   7   1  -5    2.65    1.36
   7  -1  -5    1.87    1.14
   7   1  -5    5.91    1.96
   7  -1  -5    3.19    1.80
  -7  -1   5    2.62    1.23
  -7   1   5    2.47    1.23
   7   1  -4    3.04    1.39
   7  -1  -4    1.53    1.01
   7   1  -4   -0.07    1.34
   7  -1  -4    1.76    1.53
  -7   1   4    1.59    1.45
  -7  -1   4    1.65    1.11
   7   1  -3    7.83    2.14
   7  -1  -3    3.87    1.87
  -7   1   3    5.86    1.72
  -7  -1   3    3.59    1.37
   7   1  -3    3.65    1.15
   7  -1  -3    4.05    1.16
   7   1  -2   36.61    2.69
  -7   1   2   34.91    3.06
  -7  -1   2   38.33    2.86
   7   1  -2   37.78    3.59
   7  -1  -2   31.51    3.19
   7   1  -1   20.75    2.12
  -7   1   1   26.89    2.85
   7   1  -1   27.26    3.18
   7  -1  -1   20.82    2.84
  -7  -1   1   23.21    2.47
  -7   1   0   14.32    3.17
   7   1   0    6.80    1.30
   7   1   0   10.87    2.17
   7  -1   0   12.58    2.40
  -7  -1   0   10.17    1.88
   7   1   1    1.71    0.99
   7   1   1    3.68    1.60
   7  -1   1    2.80    1.69
  -7   1  -1    4.57    1.70
  -7  -1  -1    3.13    1.44
  -7  -1  -2    7.03    1.39
   7   1   2   10.84    2.33
   7  -1   2    9.91    2.17
  -7   1  -2    7.05    2.11
  -7  -1  -2    5.69    1.60
   7   1   3    1.31    1.48
   7  -1   3    2.61    1.77
  -7   1  -3    0.22    1.71
  -7  -1  -3    1.10    1.58
   7   1   4    0.14    1.53
   7  -1   4   -1.79    1.65
  -7   1  -4   -3.53    2.31
  -7  -1  -4    1.86    1.65
   7   1   5    1.72    1.81
   7  -1   5    2.29    1.98
  -7   1  -5    1.43    1.87
  -7  -1  -5   -2.56    1.71
   7   2  -9    1.59    1.95
  -7   2   9    0.60    1.51
   7  -2  -9   -0.08    1.64
  -7  -2   9    3.61    2.05
  -7   2   9    0.29    1.72
   7   2  -8   -1.18    1.45
   7  -2  -8    0.10    1.54
  -7   2   8    1.38    1.54
   7  -2  -8    0.20    1.54
  -7  -2   8    0.06    1.76
   7   2  -7    1.79    1.48
   7  -2  -7    2.16    1.75
   7  -2  -7    4.25    1.63
  -7   2   7    2.49    1.43
  -7  -2   7    2.56    1.80
   7   2  -6    3.82    1.79
   7  -2  -6    3.01    1.18
   7  -2  -6    2.57    1.71
  -7   2   6    1.50    1.38
  -7  -2   6    0.37    1.95
   7   2  -5    6.24    1.82
   7  -2  -5    8.07    1.43
   7  -2  -5    6.01    2.10
  -7   2   5    7.84    1.73
  -7  -2   5    6.25    2.12
   7  -2  -4    0.36    1.42
  -7   2   4   -0.08    1.35
  -7  -2   4    1.87    1.08
   7   2  -4    0.28    1.18
   7   2  -3   48.42    3.30
  -7   2   3   53.90    3.72
  -7  -2   3   50.33    2.96
   7   2  -3   53.26    4.17
   7  -2  -3   49.58    4.21
   7   2  -2    2.91    1.64
   7  -2  -2   -0.49    1.51
   7   2  -2    0.80    1.17
  -7   2   2    0.35    1.76
  -7  -2   2   -1.26    1.02
   7   2  -1   12.48    1.87
  -7  -2   1   17.63    2.09
   7   2  -1   16.62    2.50
   7  -2  -1   11.96    2.30
  -7   2   1   15.47    2.34
   7   2   0   15.15    2.06
  -7  -2   0   13.99    2.08
   7   2   0   13.87    2.29
   7  -2   0   10.24    2.20
  -7   2   0   12.07    2.32
   7   2   1   13.04    1.91
   7   2   1    7.56    1.97
   7  -2   1   10.45    2.26
  -7   2  -1   10.22    2.31
  -7  -2  -1   10.06    1.95
   7   2   2   27.53    3.14
   7  -2   2   33.62    3.56
  -7   2  -2   32.56    3.38
  -7  -2  -2   32.10    3.11
  -7  -2  -2   28.31    2.54
   7   2   3   10.54    1.99
   7  -2   3    7.26    2.34
  -7   2  -3    8.85    2.46
  -7  -2  -3   10.16    1.73
  -7  -2  -3   11.53    2.32
   7   2   4    0.04    1.65
  -7  -2  -4    0.42    1.26
   7   2   4   -1.34    1.56
   7  -2   4    2.67    1.58
  -7   2  -4    0.61    1.84
   7   3  -8   11.57    2.32
   7  -3  -8   14.00    2.70
  -7   3   8   15.28    2.70
   7  -3  -8   13.14    2.36
  -7  -3   8   16.64    3.09
   7   3  -7    0.69    1.60
   7  -3  -7   -0.76    1.63
   7  -3  -7    1.54    1.29
  -7   3   7    1.39    1.61
  -7  -3   7   -1.10    2.01
   7   3  -6   14.36    2.60
  -7   3   6   20.80    2.82
   7  -3  -6   15.16    2.61
  -7  -3   6   22.94    3.32
   7   3  -5    2.48    1.49
   7  -3  -5    1.94    1.58
  -7   3   5    1.91    1.58
  -7  -3   5    2.65    1.84
   7  -3  -4    2.72    1.51
  -7   3   4    3.24    1.72
   7   3  -4    0.03    1.20
  -7  -3   4    2.31    1.91
   7  -3  -3    1.12    1.56
  -7   3   3    3.17    1.67
   7   3  -3    2.82    1.63
  -7  -3   3    3.50    1.93
   7  -3  -2   -1.74    1.73
   7   3  -2   -2.24    1.47
  -7   3   2    2.34    1.85
  -7  -3   2    1.29    1.10
  -7  -3   2    2.17    1.74
   7   3  -1    4.60    1.45
   7  -3  -1    4.51    1.87
   7   3  -1    1.53    1.21
  -7   3   1    6.15    1.88
  -7  -3   1    4.18    1.31
   7   3   0    0.99    1.48
   7   3   0    1.17    1.13
   7  -3   0    0.01    1.61
  -7   3   0    1.95    1.70
  -7  -3   0    3.36    1.38
   7   3   1    2.85    1.17
   7   3   1    2.20    1.62
   7  -3   1    1.13    1.52
  -7   3  -1    1.88    1.59
  -7  -3  -1    3.63    1.58
   7   3   2    7.86    2.00
   7  -3   2    7.98    2.20
  -7   3  -2    7.60    2.43
  -7  -3  -2   10.55    2.07
   7   3   3    2.42    1.80
   7   3   3   -0.67    1.35
  -7  -3  -3    3.15    1.45
   7  -3   3    0.01    1.66
  -7   3  -3    0.36    1.78
   7   3   4   28.10    3.30
  -7  -3  -4   28.03    2.91
   7   3   4   30.55    3.20
   7  -3   4   28.51    3.68
  -7   3  -4   30.44    3.86
   7   4  -8    7.11    2.21
   7  -4  -8    9.36    2.48
  -7   4   8   11.96    2.50
  -7  -4   8    5.84    2.30
   7   4  -7    5.63    1.98
   7  -4  -7    1.72    1.69
  -7   4   7    4.69    2.06
  -7  -4   7    1.54    2.09
   7   4  -6    4.71    1.97
   7  -4  -6    5.50    2.07
  -7   4   6    0.49    1.59
  -7  -4   6    4.10    2.28
   7  -4  -5    3.61    2.01
  -7   4   5   -0.41    1.70
  -7  -4   5   -0.66    1.68
   7   4  -5    0.63    1.54
   7  -4  -4    2.77    1.85
  -7   4   4    3.21    1.86
   7   4  -4    5.01    1.79
  -7  -4   4    2.71    1.74
   7  -4  -3    3.37    1.62
  -7   4   3    7.03    2.16
   7   4  -3    5.82    1.83
  -7  -4   3    6.78    2.16
   7  -4  -2    2.54    1.87
   7   4  -2   -1.03    1.41
  -7   4   2    1.09    1.86
  -7  -4   2   -1.51    1.64
   7   4  -1    2.83    1.41
   7  -4  -1    1.91    1.43
  -7   4   1    4.98    1.90
  -7  -4   1    0.94    1.05
  -7  -4   1    0.49    1.73
   7   4   0    0.68    1.36
   7  -4   0    1.35    1.69
  -7   4   0   -1.44    2.00
  -7  -4   0   -1.75    1.29
  -7  -4   0   -3.50    1.86
   7   4   1    0.70    1.46
   7  -4   1    2.40    1.86
  -7   4  -1    0.54    1.62
  -7  -4  -1   -0.80    1.22
  -7  -4  -1   -0.85    1.35
   7   4   2    0.62    1.39
   7   4   2    3.07    1.75
   7  -4   2    5.00    2.28
  -7   4  -2   -0.13    1.94
  -7  -4  -2   -1.62    1.54
  -7  -4  -3    0.09    1.41
   7   4   3    2.68    1.79
   7  -4   3    0.06    1.69
  -7   4  -3   -0.33    1.93
  -7  -4  -3    1.50    1.72
   7   5  -7    0.59    1.73
   7  -5  -7   -0.26    1.59
  -7   5   7   -2.20    2.15
  -7  -5   7   -1.51    2.28
   7  -5  -6    6.24    2.16
  -7   5   6    5.79    2.25
  -7  -5   6    7.15    2.36
   7   5  -6    3.71    2.00
   7  -5  -5    1.36    1.87
  -7   5   5    1.51    1.80
   7   5  -5    1.54    1.82
  -7  -5   5    0.10    1.91
   7  -5  -4    3.32    1.81
  -7   5   4    3.96    1.93
   7   5  -4    5.87    1.88
  -7  -5   4    2.37    2.05
   7  -5  -3   10.20    2.25
  -7   5   3   12.84    2.52
   7   5  -3   10.99    2.30
  -7  -5   3    9.95    2.30
   7  -5  -2    6.39    2.19
   7   5  -2    9.30    2.08
  -7   5   2    9.86    2.58
  -7  -5   2    7.71    2.11
   7   5  -1   -1.13    1.51
   7  -5  -1    0.38    1.48
  -7  -5   1   -0.56    1.89
   7   5   0    1.41    1.45
   7  -5   0   -0.24    1.88
  -7   5   0   -0.17    1.70
  -7  -5   0   -0.80    1.62
   7   5   1    2.59    1.51
   7   5   1    4.55    1.83
   7  -5   1    6.14    2.35
  -7   5  -1    4.14    2.29
  -7  -5  -1    1.35    1.57
   7   5   2    2.45    1.49
   7   5   2    2.15    1.69
   7  -5   2    3.53    2.28
  -7  -5  -2    6.80    2.07
   7   5   3   -0.32    1.77
   7  -5   3    4.43    2.37
  -7   5  -3   -2.68    2.17
  -7  -5  -3    1.58    1.80
   7  -6  -5   13.25    2.84
  -7   6   5   12.02    2.72
   7   6  -5   13.65    2.64
  -7  -6   5   10.72    2.84
   7  -6  -4    3.50    1.97
  -7   6   4   -1.28    1.83
   7   6  -4    3.12    1.87
  -7  -6   4    2.94    2.20
   7  -6  -3    3.74    2.36
   7   6  -3    7.59    2.36
  -7   6   3    4.08    2.18
  -7  -6   3    3.25    2.17
   7  -6  -2    4.62    1.91
   7   6  -2    1.89    1.71
  -7   6   2    8.50    2.63
  -7  -6   2    3.76    2.04
   7   6  -1    2.17    1.96
   7  -6  -1   -0.81    1.78
  -7   6   1   -1.14    1.97
  -7  -6   1    0.75    1.92
   7   6   0    1.58    1.46
   7  -6   0    0.27    1.89
  -7   6   0    2.62    2.16
  -7  -6   0    1.22    1.64
   7   6   1   29.84    3.35
  -7   6  -1   26.56    3.71
   7  -6   1   22.98    3.41
  -7  -6  -1   26.13    3.03
   8   0  -7    0.34    1.43
  -8   0   7   -1.04    1.86
   8   0  -6    0.15    1.27
   8   0  -6    1.48    2.02
   8   0  -5   -1.13    1.25
   8   0  -5   -0.59    1.79
  -8   0   5   -2.00    1.29
   8   0  -4   17.94    2.17
  -8   0   4   15.18    2.26
   8   0  -4   16.53    2.84
   8   0  -3   -0.86    2.07
  -8   0   3   -0.35    1.52
   8   0  -2    4.92    1.95
  -8   0   2    2.70    1.60
   8   0  -1   -1.24    1.78
  -8   0   1    1.50    1.42
   8   0   0    4.18    2.12
  -8   0   0    2.24    1.65
   8   0   1    0.07    1.59
  -8   0  -1    0.59    1.75
   8   0   2    8.20    2.39
  -8   0  -2    7.09    2.33
   8   1  -7    9.61    2.21
   8  -1  -7   12.39    2.24
   8  -1  -7   12.58    2.82
  -8   1   7    9.71    2.12
   8   1  -6   22.63    2.83
  -8   1   6   25.02    2.84
   8  -1  -6   25.74    3.60
  -8  -1   6   19.40    3.11
   8   1  -5   15.04    2.24
   8   1  -5   12.11    2.87
   8  -1  -5    8.80    2.27
  -8   1   5   10.98    2.15
   8   1  -4    8.97    2.51
   8  -1  -4    9.75    2.62
  -8   1   4    8.79    2.02
  -8  -1   4   11.56    1.94
   8   1  -4    9.21    1.80
   8   1  -3   -1.01    1.80
   8  -1  -3    0.30    1.69
   8   1  -3    2.71    1.32
  -8   1   3   -0.86    1.65
  -8  -1   3    1.93    1.36
   8   1  -2    1.66    1.89
   8  -1  -2    0.40    1.80
   8   1  -2    1.27    1.20
  -8   1   2    3.10    1.67
  -8  -1   2   -0.07    1.25
   8   1  -1   -0.66    1.67
   8  -1  -1    3.48    2.02
  -8   1   1   -2.02    1.67
  -8  -1   1    1.24    1.39
   8   1   0    0.64    1.71
   8  -1   0    5.92    2.41
  -8   1   0    0.38    1.55
  -8  -1   0    1.39    1.59
   8   1   1   28.58    3.49
   8  -1   1   22.75    3.27
  -8   1  -1   30.23    3.52
  -8  -1  -1   24.25    3.10
   8   1   2   13.60    2.77
   8  -1   2    7.12    2.46
  -8   1  -2    9.75    2.49
  -8  -1  -2    9.50    2.46
   8   2  -7    5.35    1.94
   8  -2  -7    3.19    1.96
  -8   2   7    5.76    1.88
  -8  -2   7    7.91    2.33
   8   2  -6    7.78    2.06
   8  -2  -6    4.94    2.00
  -8   2   6    6.01    1.99
  -8  -2   6    2.03    2.08
   8  -2  -5   -0.99    2.10
  -8   2   5   -0.45    1.47
   8   2  -5    0.19    1.33
  -8  -2   5    0.79    2.04
   8  -2  -4    1.79    1.70
  -8   2   4    2.75    1.72
   8   2  -4    2.06    1.43
   8   2  -3    0.15    1.53
   8  -2  -3    2.67    1.81
   8   2  -3    1.81    1.51
  -8   2   3    3.22    1.88
   8   2  -2    3.51    1.92
   8  -2  -2    4.62    2.13
   8   2  -2    1.43    1.28
  -8   2   2    2.47    1.74
  -8  -2   2   -0.75    1.40
   8   2  -1   -1.25    1.73
   8   2  -1    0.69    1.33
   8  -2  -1    2.47    1.72
  -8   2   1    2.63    1.74
  -8  -2   1    1.57    1.37
   8   2   0    4.62    1.73
   8   2   0    2.18    1.68
   8  -2   0    4.31    2.14
  -8   2   0    4.65    2.10
  -8  -2   0    2.44    1.54
   8   2   1   -0.48    1.69
   8  -2   1    1.07    1.75
  -8   2  -1    1.36    2.05
  -8  -2  -1    2.37    1.61
   8   2   2   17.91    3.12
   8  -2   2   20.50    3.16
  -8   2  -2   24.44    3.52
  -8  -2  -2   22.47    3.00
   8   3  -6   -0.59    1.56
   8  -3  -6    3.02    2.23
  -8   3   6   -0.85    1.89
  -8  -3   6    3.61    2.12
   8  -3  -5    6.03    2.39
  -8   3   5    2.19    1.68
   8   3  -5    0.12    1.46
  -8  -3   5    2.08    2.16
   8  -3  -4    0.32    1.80
  -8   3   4    1.17    1.64
   8   3  -4    1.12    1.36
  -8  -3   4    0.30    1.88
   8  -3  -3    2.54    2.23
   8   3  -3    2.84    1.57
  -8   3   3    1.62    1.58
  -8  -3   3   -1.22    1.86
   8  -3  -2    4.44    2.07
   8   3  -2    2.46    1.40
  -8   3   2    1.52    1.59
  -8  -3   2    4.06    1.95
   8   3  -1    5.77    2.23
   8   3  -1    6.27    1.76
   8  -3  -1    6.40    2.31
  -8   3   1    6.11    2.10
  -8  -3   1    3.48    1.38
   8   3   0    0.88    1.38
   8   3   0   -0.51    1.73
   8  -3   0   -1.88    1.81
  -8   3   0    0.98    1.79
  -8  -3   0   -0.73    1.32
   8   3   1    0.03    1.41
   8   3   1    1.20    1.69
   8  -3   1    1.03    1.96
  -8   3  -1    2.02    2.03
  -8  -3  -1    2.95    1.55
   8  -4  -5    0.42    1.71
  -8   4   5    0.01    1.84
   8   4  -5   -1.93    1.86
  -8  -4   5    0.16    2.14
   8  -4  -4   -0.42    1.86
  -8   4   4    0.61    1.74
   8   4  -4    0.53    1.46
  -8  -4   4    2.42    2.19
   8  -4  -3    1.85    1.79
   8   4  -3    2.72    1.74
  -8   4   3   -0.72    1.80
  -8  -4   3    0.96    1.78
   8  -4  -2    0.95    1.78
   8   4  -2    0.56    1.50
  -8   4   2    1.20    2.10
  -8  -4   2    1.33    2.02
   8   4  -1   -2.40    1.70
   8  -4  -1    1.90    2.05
  -8   4   1    0.87    1.71
  -8  -4   1    0.18    1.87
   8   4   0   -2.07    1.72
   8  -4   0   -4.75    2.33
  -8   4   0   -0.19    2.03
  -8  -4   0   -2.57    2.06
   0   0   0    0.00    0.00
TITL X858a in P2(1)/c
REM P2(1)/c (#14 in standard setting)
CELL 0.71073   7.413031   9.285799  10.123753  90.0000 102.8414  90.0000
ZERR    3.00   0.000819   0.000690   0.000985   0.0000   0.0102   0.0000
LATT  1
SYMM -x, y+1/2,-z+1/2
SFAC C H N O
UNIT 33.00 30.00 3.00 3.00
TREF
HKLF 4
END
_computing_structure_solution     'SHELXT 2014/5 (Sheldrick, 2014)'
;
_shelx_hkl_checksum     29912
_shelx_res_file
;
TITL x858a_a.res in P2(1)/c
    x858a.res
    created by SHELXL-2018/1 at 12:03:42 on 03-Aug-2020
REM Old TITL X858a in P2(1)/c
REM SHELXT solution in P2(1)/c
REM R1 0.215, Rweak 0.131, Alpha 0.020, Orientation as input
REM Formula found by SHELXT: C8 N2 O
CELL 0.71073 7.413 9.2858 10.1238 90 102.841 90
ZERR 4 0.0008 0.0007 0.001 0 0.01 0
LATT 1
SYMM -X,0.5+Y,0.5-Z
SFAC C H N O
UNIT 24 28 12 8
EQIV $1 +X,1+Y,+Z
EQIV $2 +X,0.5-Y,0.5+Z
DFIX 0.84 O2 H2
DFIX 0.91 N3 H3a N3 H3b
L.S. 10
PLAN  5
SIZE 0.35 0.2 0.2
TEMP -103.15
HTAB O2 O1_$1
HTAB N3 O1_$2
CONF
BOND $H
list 4
fmap 2 53
acta
MORE -1
REM <olex2.extras>
REM <HklSrc "%.\\X858a.hkl">
REM </olex2.extras>
WGHT    0.044300    0.217200
EXTI    0.007105
FVAR       0.68680
N1    3    0.718485    0.202535    0.402566    11.00000    0.04812    0.02262 =
         0.03756   -0.00345    0.00919    0.00003
C1    1    0.636544    0.312548    0.324581    11.00000    0.04958    0.03093 =
         0.03341   -0.00185    0.00156    0.00108
AFIX  43
H1    2    0.565809    0.293556    0.235921    11.00000   -1.20000
AFIX   0
O1    4    0.695254    0.069199    0.355956    11.00000    0.07905    0.02133 =
         0.04703   -0.00770    0.00982   -0.00021
C2    1    0.654285    0.451811    0.372004    11.00000    0.04679    0.02627 =
         0.03588    0.00384    0.00440    0.00357
AFIX  43
H2    2    0.596971    0.528186    0.315518    11.00000   -1.20000
AFIX   0
N2    3    0.720975    0.733454    0.473641    11.00000    0.06697    0.02128 =
         0.04189   -0.00206    0.01185   -0.00203
O2    4    0.738755    0.864719    0.546503    11.00000    0.11400    0.02134 =
         0.05197   -0.00379    0.01584   -0.00227
H2A   2    0.712654    0.933012    0.480651    11.00000    0.08400
C3    1    0.755384    0.481556    0.501869    11.00000    0.03341    0.02546 =
         0.03478   -0.00078    0.00834   -0.00152
N3    3    0.831900    0.645262    0.694331    11.00000    0.06560    0.02863 =
         0.03865   -0.00421    0.00675   -0.00597
H3A   2    0.806644    0.572222    0.747631    11.00000    0.06570
H3B   2    0.805305    0.733728    0.721880    11.00000    0.05949
C4    1    0.840336    0.366265    0.578093    11.00000    0.04455    0.02989 =
         0.03595   -0.00051    0.00018    0.00182
AFIX  43
H4    2    0.912748    0.382572    0.666750    11.00000   -1.20000
AFIX   0
C5    1    0.821043    0.228873    0.526973    11.00000    0.05170    0.02875 =
         0.03775    0.00356    0.00176    0.00642
AFIX  43
H5    2    0.881159    0.151356    0.580441    11.00000   -1.20000
AFIX   0
C6    1    0.767290    0.629233    0.557630    11.00000    0.03821    0.02653 =
         0.03654   -0.00133    0.00878   -0.00461
HKLF 4
REM  x858a_a.res in P2(1)/c
REM R1 =  0.0392 for     961 Fo > 4sig(Fo)  and  0.0553 for all    1238 data
REM    113 parameters refined using      3 restraints
END
WGHT      0.0443      0.2172
REM Highest difference peak  0.166,  deepest hole -0.145,  1-sigma level  0.035
Q1    1   0.6643  0.4645  0.4568  11.00000  0.05    0.17
Q2    1   0.7515  0.5550  0.5240  11.00000  0.05    0.16
Q3    1   0.6426  0.3997  0.3587  11.00000  0.05    0.14
Q4    1   0.6052  0.3827  0.3732  11.00000  0.05    0.13
Q5    1   0.7428  0.2913  0.5659  11.00000  0.05    0.13
;
_shelx_res_checksum     90588
