# Supplementary material for: Pyridine-4-carboxamidoxime N-oxide
Source: IUCrdata. 2020 Oct 9;5(Pt 10):x201335. doi: 10.1107/S2414314620013358 (PMC9462162; doi:10.1107/S2414314620013358)
Supplement: Supplementary file 2 [file x-05-x201335-Isup2.hkl]

data_I                                                                          
_shelx_title ' x858a_a.res in P2(1)/c'                                          
_shelx_refln_list_code          4                                               
_shelx_F_calc_maximum      153.09                                               
_exptl_crystal_F_000       320.00                                               
_reflns_d_resolution_high  0.8300                                               
                                                                                
loop_                                                                           
 _space_group_symop_operation_xyz                                               
 'x, y, z'                                                                      
 '-x, y+1/2, -z+1/2'                                                            
 '-x, -y, -z'                                                                   
 'x, -y-1/2, z-1/2'                                                             
                                                                                
_cell_length_a     7.4130                                                       
_cell_length_b     9.2858                                                       
_cell_length_c    10.1238                                                       
_cell_angle_alpha  90.000                                                       
_cell_angle_beta  102.841                                                       
_cell_angle_gamma  90.000                                                       
                                                                                
_shelx_F_squared_multiplier     1.000                                           
                                                                                
loop_                                                                           
 _refln_index_h                                                                 
 _refln_index_k                                                                 
 _refln_index_l                                                                 
 _refln_F_squared_calc                                                          
 _refln_F_squared_meas                                                          
 _refln_F_squared_sigma                                                         
 _refln_observed_status                                                         
   1   0   0        107.67        127.42         1.45 o                         
   2   0   0      22760.74      22489.79       651.82 o                         
   3   0   0         78.64         78.36         2.15 o                         
   4   0   0        209.37        208.68         4.03 o                         
   5   0   0         11.93          9.78         1.23 o                         
   6   0   0         11.60         16.37         2.03 o                         
   7   0   0          6.22         10.56         2.74 o                         
   8   0   0          6.82          6.55         2.76 o                         
   1   1   0         77.49         67.28         0.95 o                         
   2   1   0        237.74        229.79         2.55 o                         
   3   1   0        611.98        571.70         4.59 o                         
   4   1   0         23.10         21.11         1.19 o                         
   5   1   0        249.85        263.12         3.50 o                         
   6   1   0          0.03         -0.07         1.10 o                         
   7   1   0         22.68         21.44         2.29 o                         
   8   1   0          3.05          3.68         2.14 o                         
   0   2   0       1205.04       1158.93         6.06 o                         
   1   2   0         94.45         88.70         1.23 o                         
   2   2   0        266.71        247.33         4.17 o                         
   3   2   0        163.04        151.71         2.66 o                         
   4   2   0          1.21          1.09         0.76 o                         
   5   2   0          1.39          1.48         0.88 o                         
   6   2   0          6.31          9.52         1.49 o                         
   7   2   0         26.10         28.37         2.07 o                         
   8   2   0          6.30          7.50         1.70 o                         
   1   3   0          3.83          9.80         0.64 o                         
   2   3   0        411.08        437.63         3.14 o                         
   3   3   0          4.90          6.55         0.96 o                         
   4   3   0        370.20        374.50         7.91 o                         
   5   3   0         15.31         18.67         1.50 o                         
   6   3   0         32.33         32.60         2.01 o                         
   7   3   0          1.67          3.21         1.34 o                         
   8   3   0          0.03         -0.47         1.48 o                         
   0   4   0        191.78        202.76         3.64 o                         
   1   4   0        259.44        289.39         3.08 o                         
   2   4   0         17.16         18.82         0.91 o                         
   3   4   0        275.53        263.74         3.91 o                         
   4   4   0         23.83         27.86         1.56 o                         
   5   4   0         19.33         22.99         1.68 o                         
   6   4   0          9.89         10.45         1.77 o                         
   7   4   0          0.06         -1.67         1.67 o                         
   8   4   0          0.03         -2.12         2.12 o                         
   1   5   0       1496.72       1577.16         9.38 o                         
   2   5   0          6.05          9.57         0.83 o                         
   3   5   0        301.81        308.62         4.51 o                         
   4   5   0          0.27          1.94         1.00 o                         
   5   5   0          1.81          1.70         1.13 o                         
   6   5   0         11.01         11.42         1.52 o                         
   7   5   0          0.54          0.22         1.74 o                         
   0   6   0          1.15         -1.03         1.03 o                         
   1   6   0         15.20         15.77         1.10 o                         
   2   6   0          1.31          3.59         0.74 o                         
   3   6   0         69.24         67.48         2.55 o                         
   4   6   0          0.19         -0.45         1.07 o                         
   5   6   0         38.06         41.96         2.26 o                         
   6   6   0          9.78          7.10         2.01 o                         
   7   6   0          4.79          2.95         1.83 o                         
   1   7   0        548.26        537.12         5.67 o                         
   2   7   0        275.07        257.26         3.98 o                         
   3   7   0        127.63        127.40         3.37 o                         
   4   7   0        100.82        100.95         3.22 o                         
   5   7   0         21.01         25.04         3.12 o                         
   6   7   0          0.67          0.62         1.83 o                         
   0   8   0         70.58         70.46         3.34 o                         
   1   8   0        173.59        167.27         3.50 o                         
   2   8   0         90.19         86.16         2.58 o                         
   3   8   0        360.07        347.50         6.39 o                         
   4   8   0         68.34         74.98         3.60 o                         
   5   8   0         27.87         33.25         3.87 o                         
   6   8   0         12.99         14.72         2.40 o                         
   1   9   0        326.75        313.35         5.06 o                         
   2   9   0         75.66         67.42         2.83 o                         
   3   9   0         84.19         82.79         3.80 o                         
   4   9   0         41.33         50.09         4.41 o                         
   5   9   0         12.72         17.24         2.65 o                         
   0  10   0        101.04         95.74         4.45 o                         
   1  10   0          5.00          6.15         1.32 o                         
   2  10   0         28.73         30.64         2.67 o                         
   3  10   0          9.66         11.05         2.16 o                         
   1  11   0         18.55         23.60         2.37 o                         
  -8   1   1          1.81          0.89         2.26 o                         
  -7   1   1         49.05         49.91         2.74 o                         
  -6   1   1         13.76         14.30         1.58 o                         
  -5   1   1         90.58         84.30         2.06 o                         
  -4   1   1          0.60         -0.08         0.57 o                         
  -3   1   1          0.46          0.09         0.45 o                         
  -2   1   1        984.07        941.77         4.11 o                         
  -1   1   1        314.01        313.59         2.70 o                         
   0   1   1        741.67        681.99         4.29 o                         
   1   1   1        928.89        890.90         2.98 o                         
   2   1   1        283.16        248.49         2.19 o                         
   3   1   1        662.32        628.32         4.16 o                         
   4   1   1         39.06         35.28         1.24 o                         
   5   1   1        116.65        113.91         2.35 o                         
   6   1   1         31.08         33.24         1.98 o                         
   7   1   1          7.16          6.37         1.32 o                         
   8   1   1         51.16         56.26         3.61 o                         
  -8   2   1          1.10          2.56         1.46 o                         
  -7   2   1         41.29         31.86         2.17 o                         
  -6   2   1          3.88          5.09         1.17 o                         
  -5   2   1        324.44        332.14         4.80 o                         
  -4   2   1        105.05        103.49         1.85 o                         
  -3   2   1        460.95        430.70         3.29 o                         
  -2   2   1         53.13         51.35         1.04 o                         
  -1   2   1          3.81          3.88         0.52 o                         
   0   2   1         83.99         65.07         1.07 o                         
   1   2   1          0.39          0.69         0.38 o                         
   2   2   1         10.74         11.74         0.79 o                         
   3   2   1          4.25          1.73         0.70 o                         
   4   2   1        129.63        128.69         2.89 o                         
   5   2   1         13.76         12.68         1.34 o                         
   6   2   1         18.24         18.44         2.03 o                         
   7   2   1         18.49         22.53         1.95 o                         
   8   2   1          4.14          2.30         1.86 o                         
  -8   3   1          9.41         11.55         1.75 o                         
  -7   3   1          8.64          8.52         1.39 o                         
  -6   3   1         64.28         68.09         2.70 o                         
  -5   3   1         52.38         51.19         2.61 o                         
  -4   3   1         38.71         40.20         1.66 o                         
  -3   3   1         35.13         35.84         1.72 o                         
  -2   3   1         11.76         14.32         0.72 o                         
  -1   3   1         66.40         63.02         1.50 o                         
   0   3   1        230.56        215.22         2.77 o                         
   1   3   1        485.07        489.05         3.53 o                         
   2   3   1       1200.31       1237.94         7.29 o                         
   3   3   1        199.67        199.91         3.34 o                         
   4   3   1        364.75        389.05         6.75 o                         
   5   3   1          5.95          7.73         1.54 o                         
   6   3   1         12.21          9.74         1.42 o                         
   7   3   1          4.22          5.01         1.39 o                         
   8   3   1          0.85          2.99         1.59 o                         
  -8   4   1          0.16          0.12         1.93 o                         
  -7   4   1          3.85          4.37         1.38 o                         
  -6   4   1          1.34         -0.41         1.18 o                         
  -5   4   1         40.08         39.40         3.13 o                         
  -4   4   1         38.38         36.13         1.68 o                         
  -3   4   1         92.37         92.00         1.82 o                         
  -2   4   1          5.18          2.93         0.59 o                         
  -1   4   1        188.91        198.17         2.55 o                         
   0   4   1        254.74        262.62         3.02 o                         
   1   4   1        448.31        477.48         4.00 o                         
   2   4   1         30.14         27.18         1.23 o                         
   3   4   1        112.55        111.90         2.73 o                         
   4   4   1         22.47         23.01         1.56 o                         
   5   4   1          1.92          2.72         1.18 o                         
   6   4   1          7.70          8.53         1.50 o                         
   7   4   1          0.01          0.51         1.38 o                         
  -7   5   1          0.39         -0.89         1.96 o                         
  -6   5   1          0.46          0.42         2.05 o                         
  -5   5   1         77.64         78.00         2.71 o                         
  -4   5   1          5.95          5.21         1.01 o                         
  -3   5   1        323.77        317.47         3.62 o                         
  -2   5   1         77.19         78.13         1.82 o                         
  -1   5   1          4.57          4.73         0.73 o                         
   0   5   1         25.37         31.76         1.31 o                         
   1   5   1        429.52        439.69         4.30 o                         
   2   5   1          0.04          0.12         0.63 o                         
   3   5   1         42.42         34.74         1.79 o                         
   4   5   1         16.39         17.57         1.51 o                         
   5   5   1          6.88          7.65         1.33 o                         
   6   5   1         39.19         41.16         2.44 o                         
   7   5   1          4.92          7.42         1.72 o                         
  -7   6   1          0.16          0.47         2.02 o                         
  -6   6   1         31.51         33.95         2.70 o                         
  -5   6   1          9.42          6.90         1.76 o                         
  -4   6   1         19.81         18.93         1.47 o                         
  -3   6   1         34.40         33.09         1.62 o                         
  -2   6   1         95.76         92.39         2.20 o                         
  -1   6   1        180.78        174.74         3.00 o                         
   0   6   1          4.09          2.11         0.76 o                         
   1   6   1        444.30        446.89         4.77 o                         
   2   6   1         10.99         12.39         1.04 o                         
   3   6   1        132.48        143.25         3.47 o                         
   4   6   1        104.78        101.89         3.16 o                         
   5   6   1          9.83          8.23         1.48 o                         
   6   6   1        118.35        121.04         3.99 o                         
   7   6   1         54.10         56.41         3.55 o                         
  -6   7   1         11.22          9.14         2.09 o                         
  -5   7   1         76.94         85.58         3.85 o                         
  -4   7   1        143.70        150.94         4.70 o                         
  -3   7   1        253.18        248.65         4.18 o                         
  -2   7   1        376.06        371.73         7.58 o                         
  -1   7   1         33.29         35.68         1.63 o                         
   0   7   1        223.46        230.66         3.77 o                         
   1   7   1         38.15         36.17         1.65 o                         
   2   7   1          1.01          0.60         1.13 o                         
   3   7   1          7.29          4.71         1.20 o                         
   4   7   1         51.36         48.41         2.45 o                         
   5   7   1          9.38          7.70         1.72 o                         
   6   7   1         29.18         34.03         2.96 o                         
  -6   8   1         10.74         11.54         2.34 o                         
  -5   8   1         19.28         15.28         2.30 o                         
  -4   8   1          7.63          5.08         1.72 o                         
  -3   8   1        191.75        191.09         4.20 o                         
  -2   8   1         10.34         11.12         1.24 o                         
  -1   8   1        471.09        467.59         5.74 o                         
   0   8   1         86.70         79.38         2.49 o                         
   1   8   1        404.43        410.20         5.41 o                         
   2   8   1         63.34         63.87         2.32 o                         
   3   8   1         70.23         75.23         2.92 o                         
   4   8   1          3.40          2.39         1.73 o                         
   5   8   1          0.03         -0.45         1.87 o                         
  -5   9   1          1.46         -2.57         2.62 o                         
  -4   9   1         22.25         21.12         2.74 o                         
  -3   9   1          0.57          1.04         1.67 o                         
  -2   9   1          1.66          2.38         1.13 o                         
  -1   9   1          0.04         -1.95         1.95 o                         
   0   9   1          3.67          2.09         1.19 o                         
   1   9   1          0.03         -0.31         1.10 o                         
   2   9   1         34.88         28.48         1.82 o                         
   3   9   1         11.32         13.77         2.14 o                         
   4   9   1         39.76         39.89         3.01 o                         
  -4  10   1          0.46         -1.41         2.05 o                         
  -3  10   1          0.55          1.67         1.86 o                         
  -2  10   1          0.80          2.04         1.43 o                         
  -1  10   1          0.35          0.26         1.20 o                         
   0  10   1          1.46          1.25         1.24 o                         
   1  10   1          1.97          3.24         1.33 o                         
   2  10   1          7.88          9.41         1.87 o                         
   3  10   1          0.26         -1.27         1.89 o                         
  -1  11   1          1.66          3.72         1.59 o                         
   0  11   1          7.21         12.82         2.21 o                         
   1  11   1          1.07          2.57         1.43 o                         
  -8   0   2          4.94          7.85         2.62 o                         
  -7   0   2         10.44         14.69         2.85 o                         
  -6   0   2        265.33        280.07         5.82 o                         
  -5   0   2         53.82         46.68         2.27 o                         
  -4   0   2       5763.06       5814.75        21.12 o                         
  -3   0   2         32.44         38.14         1.61 o                         
  -2   0   2      23437.60      23886.11        69.91 o                         
  -1   0   2        903.75        914.71         6.61 o                         
   0   0   2       5203.64       5041.41        16.08 o                         
   1   0   2         46.61         45.50         1.37 o                         
   2   0   2        173.30        161.37         3.24 o                         
   3   0   2          4.81         12.55         1.95 o                         
   4   0   2         30.12         32.82         2.00 o                         
   5   0   2          0.03         -0.26         1.23 o                         
   6   0   2         22.62         21.77         1.98 o                         
   7   0   2          7.40         10.38         2.89 o                         
   8   0   2         14.85         16.26         3.54 o                         
  -8   1   2          0.87          2.53         1.40 o                         
  -7   1   2         73.86         76.47         2.88 o                         
  -6   1   2         11.23          8.53         0.99 o                         
  -5   1   2         92.94         86.99         2.11 o                         
  -4   1   2        845.11        794.44         5.49 o                         
  -3   1   2         93.07         88.75         1.65 o                         
  -2   1   2       6318.24       6138.74        16.37 o                         
  -1   1   2        110.24         91.46         1.68 o                         
   0   1   2       2910.43       2806.25        10.01 o                         
   1   1   2       1022.11       1008.45         4.37 o                         
   2   1   2         55.90         64.09         1.33 o                         
   3   1   2        994.76       1019.61         7.16 o                         
   4   1   2        129.41        127.31         2.33 o                         
   5   1   2        212.50        209.02         3.53 o                         
   6   1   2          1.11          0.96         1.12 o                         
   7   1   2         18.87         16.87         1.90 o                         
   8   1   2         22.22         21.79         2.69 o                         
  -8   2   2          3.97          4.15         1.69 o                         
  -7   2   2          0.24          0.63         1.26 o                         
  -6   2   2          3.13          5.35         1.18 o                         
  -5   2   2          5.86          5.16         0.78 o                         
  -4   2   2         24.57         22.39         1.56 o                         
  -3   2   2         13.87         14.93         1.13 o                         
  -2   2   2        280.95        267.82         3.05 o                         
  -1   2   2         34.64         35.24         1.05 o                         
   0   2   2        351.98        339.73         1.98 o                         
   1   2   2        166.05        158.23         1.80 o                         
   2   2   2        123.62        118.25         1.81 o                         
   3   2   2         20.02         17.81         0.86 o                         
   4   2   2          0.34          1.38         0.70 o                         
   5   2   2        122.00        124.65         3.31 o                         
   6   2   2         33.29         30.87         2.37 o                         
   7   2   2         64.77         64.88         2.92 o                         
   8   2   2         33.88         45.47         3.37 o                         
  -8   3   2          6.39          6.29         1.79 o                         
  -7   3   2          0.60          0.75         2.00 o                         
  -6   3   2         28.14         25.84         1.71 o                         
  -5   3   2          3.31          2.80         0.91 o                         
  -4   3   2          3.71          2.72         0.59 o                         
  -3   3   2         29.93         29.24         0.94 o                         
  -2   3   2        344.41        375.72         3.92 o                         
  -1   3   2         14.09         18.42         0.74 o                         
   0   3   2       1031.76       1160.59         5.31 o                         
   1   3   2        194.79        208.59         2.39 o                         
   2   3   2        559.15        601.32         4.45 o                         
   3   3   2        235.82        244.35         4.58 o                         
   4   3   2         26.64         24.04         1.50 o                         
   5   3   2          8.38         10.65         1.38 o                         
   6   3   2          0.02          0.81         1.18 o                         
   7   3   2         14.42         18.53         2.29 o                         
  -8   4   2          0.52          2.06         1.91 o                         
  -7   4   2          3.10          0.26         1.89 o                         
  -6   4   2          0.02          1.13         1.57 o                         
  -5   4   2          1.05          0.91         0.98 o                         
  -4   4   2          2.30          2.19         0.58 o                         
  -3   4   2        176.54        187.02         2.35 o                         
  -2   4   2          1.53          1.51         0.52 o                         
  -1   4   2       1717.48       1886.23         7.72 o                         
   0   4   2        153.93        161.44         2.35 o                         
   1   4   2        997.82       1060.25         6.03 o                         
   2   4   2        195.28        234.84         3.25 o                         
   3   4   2         50.83         59.58         2.28 o                         
   4   4   2          6.48          8.18         1.17 o                         
   5   4   2          0.40          0.31         1.48 o                         
   6   4   2          6.11          6.07         1.53 o                         
   7   4   2          3.84          2.40         2.19 o                         
  -7   5   2         21.43         17.86         2.35 o                         
  -6   5   2          0.06         -1.57         1.57 o                         
  -5   5   2        183.69        171.98         4.82 o                         
  -4   5   2         23.79         26.54         2.47 o                         
  -3   5   2        393.55        407.00         4.98 o                         
  -2   5   2         29.20         27.26         1.13 o                         
  -1   5   2        140.92        149.08         3.25 o                         
   0   5   2          1.28          0.67         0.66 o                         
   1   5   2          0.07          0.63         0.65 o                         
   2   5   2          3.08          4.39         0.74 o                         
   3   5   2         13.31         14.45         1.44 o                         
   4   5   2        103.45        106.23         3.12 o                         
   5   5   2          0.52          2.33         1.33 o                         
   6   5   2        101.75        106.62         3.70 o                         
   7   5   2          7.73          7.66         1.91 o                         
  -7   6   2          5.47          9.34         2.29 o                         
  -6   6   2          4.56          3.11         1.67 o                         
  -5   6   2          2.11          1.88         1.74 o                         
  -4   6   2         11.02         10.97         1.77 o                         
  -3   6   2         85.38         86.43         3.21 o                         
  -2   6   2          1.16          1.11         0.68 o                         
  -1   6   2        238.25        247.16         3.52 o                         
   0   6   2         12.58         13.71         1.05 o                         
   1   6   2        185.40        193.69         3.21 o                         
   2   6   2          1.61          0.81         0.78 o                         
   3   6   2         16.95         14.87         1.88 o                         
   4   6   2         71.94         74.94         2.82 o                         
   5   6   2          2.40          6.06         1.53 o                         
   6   6   2         54.79         53.16         3.66 o                         
  -6   7   2         40.81         44.28         3.17 o                         
  -5   7   2        136.31        149.91         5.28 o                         
  -4   7   2         83.71         95.63         3.98 o                         
  -3   7   2        382.62        394.38         7.15 o                         
  -2   7   2         11.53         10.00         1.05 o                         
  -1   7   2        216.00        212.83         3.58 o                         
   0   7   2        218.93        211.75         3.65 o                         
   1   7   2         25.20         26.61         1.47 o                         
   2   7   2         54.27         51.90         1.93 o                         
   3   7   2         21.41         20.68         1.69 o                         
   4   7   2          4.35          6.19         1.45 o                         
   5   7   2         49.20         53.77         2.77 o                         
   6   7   2          6.33          4.22         1.78 o                         
  -6   8   2          4.05          5.27         2.07 o                         
  -5   8   2         22.49         23.73         2.56 o                         
  -4   8   2          2.84          3.78         1.85 o                         
  -3   8   2         61.52         61.86         2.61 o                         
  -2   8   2         80.54         83.64         2.96 o                         
  -1   8   2        798.76        782.17         7.35 o                         
   0   8   2        428.60        403.89         5.85 o                         
   1   8   2        567.99        577.60         8.60 o                         
   2   8   2        373.87        345.40         5.03 o                         
   3   8   2         17.62         16.05         1.67 o                         
   4   8   2         61.57         65.92         3.28 o                         
   5   8   2          8.67          9.67         2.23 o                         
  -5   9   2         93.32        108.27         4.84 o                         
  -4   9   2         51.60         55.81         3.48 o                         
  -3   9   2        117.98        122.89         4.60 o                         
  -2   9   2          4.42          4.25         1.70 o                         
  -1   9   2          6.03          4.65         1.17 o                         
   0   9   2         37.86         31.67         1.93 o                         
   1   9   2          9.45          7.87         1.29 o                         
   2   9   2         42.56         28.98         1.99 o                         
   3   9   2          1.54          1.43         1.36 o                         
   4   9   2          7.33          5.36         1.86 o                         
  -3  10   2         24.61         28.18         2.67 o                         
  -2  10   2         30.41         27.81         2.24 o                         
  -1  10   2         48.60         52.19         2.73 o                         
   0  10   2          6.02          4.45         1.30 o                         
   1  10   2         16.86         16.93         1.78 o                         
   2  10   2          9.90          9.90         1.76 o                         
   3  10   2          1.07          6.39         2.69 o                         
  -1  11   2         12.60         20.14         2.17 o                         
   0  11   2          0.26         -0.66         1.56 o                         
  -8   1   3          0.28          1.68         1.48 o                         
  -7   1   3         10.25          9.81         1.25 o                         
  -6   1   3         39.45         38.72         1.71 o                         
  -5   1   3         80.70         78.43         2.08 o                         
  -4   1   3        417.95        418.03         4.15 o                         
  -3   1   3         79.77         81.66         1.67 o                         
  -2   1   3        334.23        371.92         3.29 o                         
  -1   1   3         21.59         19.53         0.73 o                         
   0   1   3          1.65          0.26         0.62 o                         
   1   1   3         18.97         17.20         0.72 o                         
   2   1   3         92.63        103.30         2.05 o                         
   3   1   3          1.03          2.40         0.64 o                         
   4   1   3        178.84        179.35         3.85 o                         
   5   1   3          2.12          3.48         0.84 o                         
   6   1   3         73.73         70.26         3.06 o                         
   7   1   3          1.01          2.75         1.72 o                         
  -8   2   3          4.35          3.96         1.76 o                         
  -7   2   3        107.52        108.03         3.39 o                         
  -6   2   3          7.49         10.32         1.19 o                         
  -5   2   3          7.84          8.12         1.30 o                         
  -4   2   3          0.41          0.66         0.57 o                         
  -3   2   3        382.64        380.66         3.24 o                         
  -2   2   3        181.71        159.97         3.06 o                         
  -1   2   3        721.51        741.76         4.21 o                         
   0   2   3       1493.88       1502.28         7.26 o                         
   1   2   3        257.88        230.60         2.16 o                         
   2   2   3        705.06        739.95         5.03 o                         
   3   2   3         62.65         63.29         1.65 o                         
   4   2   3          0.21          0.85         0.69 o                         
   5   2   3         34.22         38.79         2.06 o                         
   6   2   3        105.16        109.07         3.49 o                         
   7   2   3         22.27         21.19         2.00 o                         
  -8   3   3          3.82          3.12         1.86 o                         
  -7   3   3          4.26          5.51         1.78 o                         
  -6   3   3          0.13          2.52         1.08 o                         
  -5   3   3         16.48         15.11         1.07 o                         
  -4   3   3          1.77          2.93         0.68 o                         
  -3   3   3         53.48         52.83         1.83 o                         
  -2   3   3        549.82        566.58         5.10 o                         
  -1   3   3        133.73        129.46         2.60 o                         
   0   3   3       1093.76       1185.63         5.27 o                         
   1   3   3          6.06          3.65         0.53 o                         
   2   3   3        116.51        125.06         2.12 o                         
   3   3   3         23.85         19.05         1.01 o                         
   4   3   3          2.65          2.48         0.95 o                         
   5   3   3         28.91         31.06         2.25 o                         
   6   3   3          0.44         -0.91         1.30 o                         
   7   3   3          0.95          2.17         1.49 o                         
  -8   4   3          0.17          2.58         1.88 o                         
  -7   4   3         10.81         11.91         2.01 o                         
  -6   4   3          0.09          2.90         1.61 o                         
  -5   4   3         18.89         17.96         2.04 o                         
  -4   4   3         19.60         19.99         1.39 o                         
  -3   4   3        159.16        158.29         3.14 o                         
  -2   4   3          2.11          2.64         1.18 o                         
  -1   4   3        584.15        614.47         5.28 o                         
   0   4   3        385.06        421.45         3.75 o                         
   1   4   3        144.46        150.80         2.30 o                         
   2   4   3        382.03        403.32         3.97 o                         
   3   4   3          0.01         -0.64         0.64 o                         
   4   4   3         19.88         18.82         1.90 o                         
   5   4   3          0.81          1.11         1.22 o                         
   6   4   3          1.70          2.17         1.35 o                         
   7   4   3          0.20          1.65         1.59 o                         
  -7   5   3         20.87         23.35         2.48 o                         
  -6   5   3         11.99          8.25         2.30 o                         
  -5   5   3         53.19         56.53         3.03 o                         
  -4   5   3         26.49         30.57         1.83 o                         
  -3   5   3          0.26          0.37         0.86 o                         
  -2   5   3          6.58          5.48         1.23 o                         
  -1   5   3          8.42          8.03         0.78 o                         
   0   5   3          2.10          2.43         0.64 o                         
   1   5   3         34.13         39.09         1.43 o                         
   2   5   3        130.11        142.59         3.89 o                         
   3   5   3         15.63         12.20         1.27 o                         
   4   5   3        222.40        221.83         4.48 o                         
   5   5   3          0.85          0.84         1.41 o                         
   6   5   3         71.99         76.27         4.82 o                         
   7   5   3          2.33          1.41         2.76 o                         
  -7   6   3         12.39          9.91         2.40 o                         
  -6   6   3         98.17        107.68         4.39 o                         
  -5   6   3         26.48         26.95         2.39 o                         
  -4   6   3        162.31        166.75         3.86 o                         
  -3   6   3         24.19         27.66         2.83 o                         
  -2   6   3          8.75         10.61         1.18 o                         
  -1   6   3        264.66        265.96         3.68 o                         
   0   6   3          4.78          1.81         0.78 o                         
   1   6   3         30.96         32.96         1.70 o                         
   2   6   3         12.62         13.81         1.23 o                         
   3   6   3        123.07        107.70         3.09 o                         
   4   6   3         62.14         57.38         2.53 o                         
   5   6   3        152.88        143.41         5.29 o                         
   6   6   3         26.52         22.67         2.52 o                         
  -6   7   3         35.03         36.80         3.13 o                         
  -5   7   3        117.88        126.24         6.50 o                         
  -4   7   3         20.77         17.83         1.95 o                         
  -3   7   3         81.59         78.29         2.77 o                         
  -2   7   3          2.09          0.11         1.09 o                         
  -1   7   3         30.30         26.36         1.48 o                         
   0   7   3        101.00         98.02         2.52 o                         
   1   7   3         11.28         12.99         1.34 o                         
   2   7   3        157.48        149.63         3.38 o                         
   3   7   3          0.10          0.47         1.18 o                         
   4   7   3         72.95         75.27         3.05 o                         
   5   7   3         11.99          8.07         2.24 o                         
  -6   8   3         10.41         11.81         2.43 o                         
  -5   8   3         49.83         50.48         3.25 o                         
  -4   8   3         78.37         91.53         4.35 o                         
  -3   8   3        211.53        208.48         4.64 o                         
  -2   8   3         82.84         87.75         3.09 o                         
  -1   8   3        229.24        239.01         4.13 o                         
   0   8   3          1.07          3.64         1.05 o                         
   1   8   3         26.98         27.75         1.66 o                         
   2   8   3         37.91         36.39         1.98 o                         
   3   8   3          5.97         10.17         2.34 o                         
   4   8   3         13.26         12.28         2.30 o                         
   5   8   3          4.63          5.07         2.19 o                         
  -5   9   3          0.19          1.42         2.03 o                         
  -4   9   3          3.90          0.99         1.89 o                         
  -3   9   3          6.63          8.08         1.53 o                         
  -2   9   3         11.16          6.01         1.63 o                         
  -1   9   3         11.65         11.19         1.50 o                         
   0   9   3         23.95         16.59         1.49 o                         
   1   9   3          1.76          2.99         1.35 o                         
   2   9   3          8.89          9.09         1.86 o                         
   3   9   3         12.72          9.07         2.27 o                         
   4   9   3          0.21          0.63         2.15 o                         
  -3  10   3          1.32          0.78         2.59 o                         
  -2  10   3          0.59          1.91         1.47 o                         
  -1  10   3          1.89          0.25         1.47 o                         
   0  10   3          2.77          3.74         1.76 o                         
   1  10   3         13.40         12.37         1.77 o                         
   2  10   3          0.09         -0.82         2.03 o                         
  -8   0   4         39.35         35.37         2.91 o                         
  -7   0   4          2.31          2.76         1.49 o                         
  -6   0   4        311.90        303.90         6.33 o                         
  -5   0   4        184.16        164.52         4.30 o                         
  -4   0   4        502.56        492.42         6.71 o                         
  -3   0   4        554.22        533.85         6.35 o                         
  -2   0   4          9.22          6.43         0.93 o                         
  -1   0   4        220.39        226.81         3.62 o                         
   0   0   4          0.29          0.76         0.87 o                         
   1   0   4       1755.77       1831.88        10.67 o                         
   2   0   4        182.04        172.31         4.45 o                         
   3   0   4        580.28        620.07         7.57 o                         
   4   0   4         76.52         75.92         3.05 o                         
   5   0   4         18.36         20.29         2.04 o                         
   6   0   4          0.43         -1.22         1.61 o                         
   7   0   4          0.54          2.18         2.44 o                         
  -8   1   4         20.44         20.84         2.00 o                         
  -7   1   4          5.40          3.33         1.09 o                         
  -6   1   4        408.74        394.14         5.88 o                         
  -5   1   4          7.35          5.86         0.96 o                         
  -4   1   4       1539.71       1542.95         8.23 o                         
  -3   1   4         36.44         32.88         1.22 o                         
  -2   1   4        297.44        287.41         3.03 o                         
  -1   1   4       1084.33       1032.25         5.38 o                         
   0   1   4        493.94        527.75         3.61 o                         
   1   1   4       1566.27       1577.29         6.77 o                         
   2   1   4        210.60        222.94         2.93 o                         
   3   1   4        421.76        443.08         4.56 o                         
   4   1   4         16.36         17.52         1.17 o                         
   5   1   4         40.45         41.26         2.01 o                         
   6   1   4         30.59         31.35         2.13 o                         
   7   1   4          0.31         -1.29         2.24 o                         
  -8   2   4          4.56          4.64         1.96 o                         
  -7   2   4          0.45          1.42         1.31 o                         
  -6   2   4          4.86          3.39         0.94 o                         
  -5   2   4         22.26         19.79         1.34 o                         
  -4   2   4          0.06         -0.32         0.60 o                         
  -3   2   4         30.74         33.78         1.10 o                         
  -2   2   4        121.23        116.01         2.02 o                         
  -1   2   4         27.85         29.76         1.01 o                         
   0   2   4        298.65        301.45         3.69 o                         
   1   2   4        175.50        174.66         3.19 o                         
   2   2   4          0.36          1.89         0.71 o                         
   3   2   4        159.93        151.57         2.74 o                         
   4   2   4        167.91        163.78         3.29 o                         
   5   2   4         39.87         37.49         2.79 o                         
   6   2   4        157.22        151.05         4.18 o                         
   7   2   4          0.12          1.00         1.46 o                         
  -8   3   4          0.03          1.63         1.73 o                         
  -7   3   4          3.38          4.01         1.60 o                         
  -6   3   4          6.54          4.60         1.11 o                         
  -5   3   4         41.87         43.30         2.05 o                         
  -4   3   4         39.77         45.57         1.97 o                         
  -3   3   4         35.45         37.92         2.25 o                         
  -2   3   4         87.42         96.36         2.30 o                         
  -1   3   4        143.64        148.94         2.73 o                         
   0   3   4         76.22         80.32         2.43 o                         
   1   3   4        207.54        224.74         3.48 o                         
   2   3   4         34.53         30.64         1.18 o                         
   3   3   4         13.06         15.36         1.06 o                         
   4   3   4         44.03         46.13         2.11 o                         
   5   3   4        143.53        143.20         3.81 o                         
   6   3   4         30.57         36.73         2.34 o                         
   7   3   4         59.91         61.65         3.17 o                         
  -8   4   4          0.86          1.50         1.86 o                         
  -7   4   4          7.70          7.27         1.92 o                         
  -6   4   4         19.62         21.79         3.78 o                         
  -5   4   4        119.01        129.84         3.67 o                         
  -4   4   4        109.56        115.75         3.04 o                         
  -3   4   4        637.64        673.89         6.67 o                         
  -2   4   4        243.08        252.92         3.88 o                         
  -1   4   4        784.77        822.25         5.81 o                         
   0   4   4        159.77        185.42         2.33 o                         
   1   4   4        283.22        315.75         5.08 o                         
   2   4   4          4.48          3.89         0.68 o                         
   3   4   4         65.97         70.13         2.06 o                         
   4   4   4          2.09          2.07         1.11 o                         
   5   4   4         23.31         24.83         1.91 o                         
   6   4   4          0.87         -0.98         1.47 o                         
  -7   5   4         10.16          8.32         2.03 o                         
  -6   5   4         17.69         14.14         2.31 o                         
  -5   5   4          3.17          1.85         1.18 o                         
  -4   5   4          2.66          0.08         1.29 o                         
  -3   5   4        136.93        139.90         3.31 o                         
  -2   5   4          5.17          4.73         0.99 o                         
  -1   5   4        130.93        126.97         2.37 o                         
   0   5   4        107.77         94.58         2.02 o                         
   1   5   4          0.41          0.56         1.24 o                         
   2   5   4        813.25        802.43         8.24 o                         
   3   5   4         68.33         62.07         2.97 o                         
   4   5   4        570.09        594.32        11.45 o                         
   5   5   4         26.08         31.03         2.58 o                         
   6   5   4         64.40         62.87         3.65 o                         
  -7   6   4          3.51          4.24         2.09 o                         
  -6   6   4          8.47          5.13         1.83 o                         
  -5   6   4         17.42         15.87         2.11 o                         
  -4   6   4          0.09         -0.43         1.29 o                         
  -3   6   4         30.37         28.95         1.87 o                         
  -2   6   4          7.40          9.16         1.25 o                         
  -1   6   4         18.72         19.34         1.37 o                         
   0   6   4          9.53          8.64         0.95 o                         
   1   6   4          2.39          4.67         2.02 o                         
   2   6   4         66.82         59.08         2.32 o                         
   3   6   4         15.06         21.80         2.24 o                         
   4   6   4         26.01         25.27         2.79 o                         
   5   6   4          0.25          0.59         1.64 o                         
   6   6   4          1.47         -0.49         2.05 o                         
  -6   7   4          5.91          9.32         2.97 o                         
  -5   7   4        107.82        108.17         4.44 o                         
  -4   7   4          8.41          6.85         1.46 o                         
  -3   7   4          9.91          7.34         1.35 o                         
  -2   7   4         23.51         24.52         1.77 o                         
  -1   7   4          5.71          5.94         1.01 o                         
   0   7   4          1.05          2.81         0.93 o                         
   1   7   4          7.03          6.72         1.27 o                         
   2   7   4         12.17         12.38         1.46 o                         
   3   7   4         53.82         53.22         3.11 o                         
   4   7   4          0.64          3.36         1.79 o                         
   5   7   4          9.83          4.95         2.01 o                         
  -6   8   4          0.00         -1.53         2.31 o                         
  -5   8   4         88.77         97.81         4.45 o                         
  -4   8   4         76.30         80.88         3.97 o                         
  -3   8   4        285.84        298.70         5.74 o                         
  -2   8   4        490.04        460.55         6.75 o                         
  -1   8   4        117.38        119.42         3.49 o                         
   0   8   4        432.00        380.15         5.22 o                         
   1   8   4          0.11         -0.75         1.18 o                         
   2   8   4         41.68         39.31         2.26 o                         
   3   8   4          1.07          1.29         1.66 o                         
   4   8   4          0.83          3.44         2.12 o                         
  -4   9   4          2.53          7.41         2.26 o                         
  -3   9   4        115.24        119.78         4.37 o                         
  -2   9   4          0.41          1.28         1.42 o                         
  -1   9   4         80.15         84.92         4.09 o                         
   0   9   4          0.67         -1.18         1.43 o                         
   1   9   4          6.33          6.46         1.47 o                         
   2   9   4          9.84          6.12         2.07 o                         
   3   9   4         18.98         14.05         2.49 o                         
  -3  10   4          6.56          9.05         2.25 o                         
  -2  10   4          2.11          2.14         1.93 o                         
  -1  10   4          1.38          0.83         1.72 o                         
   0  10   4          0.03          0.58         1.79 o                         
   1  10   4         10.98          8.73         1.99 o                         
   2  10   4          1.00          0.15         1.98 o                         
  -8   1   5         28.56         25.79         2.48 o                         
  -7   1   5          6.04          6.17         1.18 o                         
  -6   1   5        155.53        145.61         3.20 o                         
  -5   1   5         15.30         15.18         1.17 o                         
  -4   1   5        250.73        259.47         3.60 o                         
  -3   1   5         82.06         80.10         1.91 o                         
  -2   1   5        184.14        190.21         2.72 o                         
  -1   1   5         37.86         29.75         1.13 o                         
   0   1   5        187.24        211.64         2.86 o                         
   1   1   5          9.74          5.76         0.68 o                         
   2   1   5         40.13         45.96         1.76 o                         
   3   1   5         20.67         16.20         1.15 o                         
   4   1   5          0.41          1.64         0.97 o                         
   5   1   5         12.44         11.16         1.20 o                         
   6   1   5          0.00          0.60         1.41 o                         
   7   1   5          0.01          1.34         2.06 o                         
  -8   2   5          1.58         -0.22         1.73 o                         
  -7   2   5         18.04         15.31         1.69 o                         
  -6   2   5          9.84          8.57         1.34 o                         
  -5   2   5        120.05        114.13         2.91 o                         
  -4   2   5         45.19         37.22         1.66 o                         
  -3   2   5         36.39         35.78         1.29 o                         
  -2   2   5        390.69        395.36         3.85 o                         
  -1   2   5         18.11         22.61         0.99 o                         
   0   2   5         50.89         54.10         1.84 o                         
   1   2   5          2.12          0.29         0.82 o                         
   2   2   5        172.62        171.00         2.69 o                         
   3   2   5         27.40         29.57         1.42 o                         
   4   2   5        219.76        220.83         4.70 o                         
   5   2   5         50.58         54.23         3.41 o                         
   6   2   5         12.75         11.85         1.73 o                         
  -8   3   5          1.26          4.78         1.93 o                         
  -7   3   5          4.98          4.74         1.70 o                         
  -6   3   5          8.04          8.16         1.34 o                         
  -5   3   5          4.76          6.09         1.20 o                         
  -4   3   5         27.80         25.70         1.62 o                         
  -3   3   5         28.88         28.15         1.56 o                         
  -2   3   5          4.37          3.04         0.64 o                         
  -1   3   5          0.70          1.65         0.49 o                         
   0   3   5         98.23         93.18         2.41 o                         
   1   3   5         47.53         39.04         1.76 o                         
   2   3   5          2.24          2.93         1.05 o                         
   3   3   5         92.91         81.33         2.23 o                         
   4   3   5         50.25         50.89         3.05 o                         
   5   3   5         15.96         17.57         1.80 o                         
   6   3   5         23.03         23.61         2.50 o                         
  -8   4   5          0.41         -0.71         1.98 o                         
  -7   4   5          2.33          1.43         1.81 o                         
  -6   4   5          0.55          1.00         1.35 o                         
  -5   4   5         50.27         51.72         2.41 o                         
  -4   4   5        144.43        157.12         3.68 o                         
  -3   4   5        144.71        136.26         3.25 o                         
  -2   4   5        670.79        714.89         6.65 o                         
  -1   4   5         12.93         12.42         0.84 o                         
   0   4   5        223.01        229.65         3.88 o                         
   1   4   5         20.11         20.02         1.43 o                         
   2   4   5         21.72         18.76         1.39 o                         
   3   4   5          7.78          8.63         1.26 o                         
   4   4   5         38.59         33.95         2.48 o                         
   5   4   5          1.00          4.69         1.75 o                         
   6   4   5          0.08         -1.94         1.94 o                         
  -7   5   5          2.87          2.42         1.96 o                         
  -6   5   5         13.21         14.57         2.11 o                         
  -5   5   5          2.25          4.30         1.38 o                         
  -4   5   5          0.58          0.50         1.57 o                         
  -3   5   5         33.29         36.05         2.47 o                         
  -2   5   5         20.37         20.76         1.48 o                         
  -1   5   5         52.58         52.99         2.42 o                         
   0   5   5        348.98        370.84         5.16 o                         
   1   5   5          4.78          5.32         1.17 o                         
   2   5   5        455.23        455.68         6.07 o                         
   3   5   5         55.12         52.56         3.44 o                         
   4   5   5        127.84        129.57         4.56 o                         
   5   5   5         12.73          8.58         1.97 o                         
   6   5   5         15.41         23.83         2.86 o                         
  -7   6   5         30.39         26.61         2.92 o                         
  -6   6   5         30.96         31.74         3.65 o                         
  -5   6   5          0.86         -0.41         1.27 o                         
  -4   6   5          1.70          5.85         1.80 o                         
  -3   6   5          6.85          6.58         1.29 o                         
  -2   6   5         34.72         32.71         2.22 o                         
  -1   6   5         27.66         24.69         1.32 o                         
   0   6   5          7.01          7.82         1.73 o                         
   1   6   5        168.71        161.72         3.84 o                         
   2   6   5          1.19          1.88         1.22 o                         
   3   6   5         73.86         73.21         3.49 o                         
   4   6   5          0.54         -1.65         1.75 o                         
   5   6   5          0.72          1.46         1.98 o                         
  -6   7   5          9.23         10.82         2.13 o                         
  -5   7   5         22.24         22.06         2.50 o                         
  -4   7   5          4.20          1.11         1.29 o                         
  -3   7   5          7.95          6.52         1.45 o                         
  -2   7   5          0.20         -0.41         1.11 o                         
  -1   7   5         10.85          9.39         1.67 o                         
   0   7   5          2.94          1.14         1.15 o                         
   1   7   5         97.56         79.51         2.93 o                         
   2   7   5         23.25         16.90         1.70 o                         
   3   7   5         97.44         87.75         3.95 o                         
   4   7   5         10.34          8.65         2.01 o                         
  -5   8   5         34.47         32.83         2.94 o                         
  -4   8   5          5.85          6.10         1.64 o                         
  -3   8   5         20.71         25.20         2.31 o                         
  -2   8   5         15.12         11.95         1.62 o                         
  -1   8   5          0.02          2.78         1.55 o                         
   0   8   5         55.02         46.94         2.42 o                         
   1   8   5          1.41         -0.42         1.43 o                         
   2   8   5         11.71         10.39         2.57 o                         
   3   8   5          1.91          1.52         1.80 o                         
   4   8   5          1.80          1.78         1.98 o                         
  -4   9   5         15.43         18.70         2.49 o                         
  -3   9   5         34.64         40.65         2.65 o                         
  -2   9   5         14.93         10.03         2.20 o                         
  -1   9   5          0.11          1.21         1.80 o                         
   0   9   5          0.74         -1.86         1.86 o                         
   1   9   5         20.34         23.79         2.08 o                         
   2   9   5          0.00         -0.52         1.84 o                         
  -2  10   5         22.96         22.57         2.57 o                         
  -1  10   5         20.59         22.11         2.52 o                         
   0  10   5         17.76         22.50         2.63 o                         
  -8   0   6          6.07          1.41         2.28 o                         
  -7   0   6         50.48         42.99         3.10 o                         
  -6   0   6          0.48          1.69         1.48 o                         
  -5   0   6         16.04         14.17         2.11 o                         
  -4   0   6          0.60          2.43         1.19 o                         
  -3   0   6        673.13        676.41         9.64 o                         
  -2   0   6        133.08        138.80         3.67 o                         
  -1   0   6       2516.66       2665.27        15.08 o                         
   0   0   6        209.38        196.73         4.13 o                         
   1   0   6        906.22       1012.25         9.56 o                         
   2   0   6          1.16          1.67         1.26 o                         
   3   0   6          8.89          8.63         2.23 o                         
   4   0   6         23.28         26.31         2.58 o                         
   5   0   6          3.00          3.09         1.55 o                         
   6   0   6          1.55          4.59         7.25 o                         
  -8   1   6         60.03         49.50         3.24 o                         
  -7   1   6          7.32          9.57         1.64 o                         
  -6   1   6        121.70        102.89         4.20 o                         
  -5   1   6         72.74         73.28         2.26 o                         
  -4   1   6          1.05          0.65         0.77 o                         
  -3   1   6        151.23        145.52         2.72 o                         
  -2   1   6         93.10         92.33         2.11 o                         
  -1   1   6         55.35         57.20         1.64 o                         
   0   1   6         17.89         19.53         1.03 o                         
   1   1   6          0.12          0.49         0.62 o                         
   2   1   6         13.98         14.95         1.19 o                         
   3   1   6          2.10          1.06         0.83 o                         
   4   1   6          0.11         -0.49         0.99 o                         
   5   1   6          6.56          8.41         1.30 o                         
   6   1   6         15.05         14.08         2.24 o                         
  -8   2   6         14.83         11.36         2.15 o                         
  -7   2   6          8.08          4.90         1.44 o                         
  -6   2   6         20.23         20.77         2.25 o                         
  -5   2   6         12.32         12.50         1.99 o                         
  -4   2   6          6.39          4.95         0.84 o                         
  -3   2   6         22.88         22.92         1.19 o                         
  -2   2   6         50.45         48.72         1.57 o                         
  -1   2   6         45.67         43.22         1.40 o                         
   0   2   6         48.71         47.63         1.89 o                         
   1   2   6         11.09          6.59         1.03 o                         
   2   2   6        391.61        378.66         5.41 o                         
   3   2   6          5.05          3.52         0.89 o                         
   4   2   6        263.67        254.84         4.23 o                         
   5   2   6         19.01         20.85         2.27 o                         
   6   2   6         21.18         19.51         2.38 o                         
  -8   3   6          0.31          2.26         2.47 o                         
  -7   3   6         34.15         39.00         4.35 o                         
  -6   3   6          0.01          0.74         1.43 o                         
  -5   3   6         57.33         55.84         4.03 o                         
  -4   3   6          0.48          2.84         1.12 o                         
  -3   3   6          6.81          5.92         1.06 o                         
  -2   3   6          3.93          3.19         0.82 o                         
  -1   3   6         22.78         19.20         1.34 o                         
   0   3   6        122.17        123.30         3.26 o                         
   1   3   6        267.75        256.43         4.44 o                         
   2   3   6        323.54        332.94         5.23 o                         
   3   3   6        341.36        333.79         6.82 o                         
   4   3   6        208.47        204.83         6.03 o                         
   5   3   6         81.55         73.10         3.71 o                         
   6   3   6         23.75         21.75         2.52 o                         
  -7   4   6         11.06          7.37         2.10 o                         
  -6   4   6         20.74         20.78         1.93 o                         
  -5   4   6         87.20         88.58         3.87 o                         
  -4   4   6         31.00         29.34         1.90 o                         
  -3   4   6        308.31        317.76         5.04 o                         
  -2   4   6         99.50        107.75         2.73 o                         
  -1   4   6        394.46        404.90         6.34 o                         
   0   4   6        210.37        203.63         3.92 o                         
   1   4   6        132.72        136.71         3.38 o                         
   2   4   6        138.39        139.16         3.55 o                         
   3   4   6          6.62          6.17         1.24 o                         
   4   4   6         13.91         16.76         2.05 o                         
   5   4   6          1.28          1.88         2.16 o                         
  -7   5   6          8.57         11.99         2.31 o                         
  -6   5   6          1.30          1.54         1.77 o                         
  -5   5   6         45.41         49.09         3.07 o                         
  -4   5   6          0.54          0.22         1.29 o                         
  -3   5   6         22.77         22.22         2.33 o                         
  -2   5   6        226.39        215.83         4.92 o                         
  -1   5   6         17.20         17.84         1.48 o                         
   0   5   6       1119.80       1121.54         9.48 o                         
   1   5   6         83.77         80.01         3.42 o                         
   2   5   6        674.40        698.50        13.58 o                         
   3   5   6          9.32         10.68         1.51 o                         
   4   5   6         36.02         33.26         2.69 o                         
   5   5   6         12.13         20.14         2.51 o                         
  -6   6   6          0.05          2.47         1.96 o                         
  -5   6   6          0.33          1.51         1.44 o                         
  -4   6   6          0.17          1.50         1.35 o                         
  -3   6   6          4.67          2.68         1.21 o                         
  -2   6   6          0.07          1.39         1.50 o                         
  -1   6   6          5.17          4.40         1.15 o                         
   0   6   6         10.84          7.88         1.81 o                         
   1   6   6          2.00         -1.11         1.28 o                         
   2   6   6         28.58         36.29         2.18 o                         
   3   6   6         18.80         21.39         2.28 o                         
   4   6   6          2.21          3.26         1.91 o                         
  -6   7   6          0.35          4.42         2.26 o                         
  -5   7   6          2.74          5.30         2.00 o                         
  -4   7   6          3.51          6.07         1.43 o                         
  -3   7   6         15.65         20.71         1.88 o                         
  -2   7   6         25.98         26.01         2.29 o                         
  -1   7   6          1.19          4.22         1.62 o                         
   0   7   6          6.37          4.01         1.37 o                         
   1   7   6         27.72         21.12         1.85 o                         
   2   7   6          1.61          4.21         1.51 o                         
   3   7   6          6.50          5.65         1.90 o                         
   4   7   6          0.00         -1.27         2.12 o                         
  -5   8   6         12.15          8.26         2.09 o                         
  -4   8   6        172.32        159.99         5.12 o                         
  -3   8   6          0.14          2.35         1.79 o                         
  -2   8   6         70.06         63.27         4.20 o                         
  -1   8   6          0.15         -1.79         1.79 o                         
   0   8   6         15.22         17.21         2.75 o                         
   1   8   6          9.95          6.92         1.52 o                         
   2   8   6         49.17         49.99         3.34 o                         
   3   8   6          2.66          2.59         3.87 o                         
  -3   9   6         23.30         24.81         2.72 o                         
  -2   9   6         42.11         38.59         3.00 o                         
  -1   9   6          2.76          3.82         1.86 o                         
   0   9   6         36.38         38.44         2.98 o                         
   1   9   6          0.15          1.72         1.86 o                         
  -8   1   7         28.32         23.43         2.44 o                         
  -7   1   7         12.85         11.54         1.92 o                         
  -6   1   7         43.71         41.87         2.66 o                         
  -5   1   7          4.58          4.74         1.30 o                         
  -4   1   7         23.75         25.36         1.46 o                         
  -3   1   7          8.19          9.56         1.03 o                         
  -2   1   7          1.85          1.06         0.77 o                         
  -1   1   7          3.28          2.70         1.02 o                         
   0   1   7         12.73         10.20         0.89 o                         
   1   1   7         26.83         28.33         1.35 o                         
   2   1   7          9.61         11.24         1.08 o                         
   3   1   7         39.79         38.23         1.81 o                         
   4   1   7          1.87         -0.85         1.31 o                         
   5   1   7          1.62         -0.38         1.58 o                         
  -8   2   7         12.47         11.72         2.13 o                         
  -7   2   7          7.95          5.59         1.52 o                         
  -6   2   7          3.36          3.72         1.51 o                         
  -5   2   7          1.91          2.63         1.30 o                         
  -4   2   7          0.34          0.06         0.88 o                         
  -3   2   7         34.98         32.04         1.62 o                         
  -2   2   7         13.19         11.94         1.03 o                         
  -1   2   7          7.64          6.86         0.84 o                         
   0   2   7         48.89         54.33         2.21 o                         
   1   2   7          4.77          5.09         1.10 o                         
   2   2   7          9.31         10.58         1.32 o                         
   3   2   7         26.42         22.63         1.78 o                         
   4   2   7         12.96         18.42         1.78 o                         
   5   2   7         29.44         27.60         2.93 o                         
  -7   3   7          3.68          1.00         1.50 o                         
  -6   3   7          3.84          5.43         1.76 o                         
  -5   3   7         47.41         46.53         2.47 o                         
  -4   3   7         64.10         60.71         2.79 o                         
  -3   3   7         22.46         26.79         2.51 o                         
  -2   3   7         20.46         17.92         1.68 o                         
  -1   3   7         59.35         61.37         2.30 o                         
   0   3   7        101.63         99.89         2.99 o                         
   1   3   7        264.14        260.42         4.80 o                         
   2   3   7        218.76        208.99         5.70 o                         
   3   3   7        105.01        109.41         3.44 o                         
   4   3   7         20.61         18.70         2.20 o                         
   5   3   7          6.56          7.20         2.32 o                         
  -7   4   7          5.61          7.07         2.16 o                         
  -6   4   7         49.64         49.15         2.90 o                         
  -5   4   7          0.93          1.22         1.30 o                         
  -4   4   7         66.79         66.40         2.72 o                         
  -3   4   7         23.05         20.78         1.57 o                         
  -2   4   7         19.55         19.06         2.84 o                         
  -1   4   7         26.01         23.58         1.86 o                         
   0   4   7        215.63        215.25         4.40 o                         
   1   4   7          1.83          1.68         1.40 o                         
   2   4   7         52.85         48.84         2.39 o                         
   3   4   7          3.22          4.53         1.29 o                         
   4   4   7          1.97          5.66         1.87 o                         
   5   4   7          4.25          5.02         2.07 o                         
  -7   5   7          0.29         -1.51         1.99 o                         
  -6   5   7          7.68          5.51         1.86 o                         
  -5   5   7          4.59          4.52         1.50 o                         
  -4   5   7         60.07         60.60         2.74 o                         
  -3   5   7          2.34          3.19         1.83 o                         
  -2   5   7        230.84        245.14         5.66 o                         
  -1   5   7        107.02        109.17         5.96 o                         
   0   5   7        191.94        195.89         4.33 o                         
   1   5   7        124.15        122.99         3.61 o                         
   2   5   7         29.68         28.69         2.04 o                         
   3   5   7         12.61         10.61         1.98 o                         
   4   5   7          3.56          1.51         1.81 o                         
  -6   6   7          0.19          1.15         1.87 o                         
  -5   6   7          0.12         -0.27         1.48 o                         
  -4   6   7          0.28         -0.37         1.31 o                         
  -3   6   7          7.53         12.26         2.24 o                         
  -2   6   7          0.34          4.01         1.62 o                         
  -1   6   7         17.23         17.41         1.99 o                         
   0   6   7         10.63         13.44         1.96 o                         
   1   6   7          0.25         -0.02         1.23 o                         
   2   6   7         18.59         19.90         1.94 o                         
   3   6   7         13.42         13.77         2.18 o                         
   4   6   7          4.75          5.15         2.37 o                         
  -5   7   7          8.96         11.28         2.90 o                         
  -4   7   7         27.19         29.46         2.67 o                         
  -3   7   7         69.26         69.26         3.56 o                         
  -2   7   7         10.08          9.68         1.83 o                         
  -1   7   7        101.57        102.13         4.44 o                         
   0   7   7          3.34          1.10         1.59 o                         
   1   7   7         27.25         25.11         2.10 o                         
   2   7   7          2.02         -0.08         1.86 o                         
   3   7   7          0.45          0.97         1.97 o                         
  -4   8   7          0.26          2.96         2.10 o                         
  -3   8   7          2.64          4.53         2.07 o                         
  -2   8   7          3.26          4.47         1.90 o                         
  -1   8   7         24.52         23.90         2.65 o                         
   0   8   7          2.58          3.31         1.90 o                         
   1   8   7         41.96         42.15         3.16 o                         
   2   8   7          0.30          1.48         1.98 o                         
  -2   9   7          2.47          3.53         2.05 o                         
  -1   9   7         32.19         37.61         3.41 o                         
   0   9   7          0.61          1.17         2.61 o                         
  -7   0   8          4.13          8.00         6.10 o                         
  -6   0   8          6.11          2.76         1.61 o                         
  -5   0   8        173.65        175.66         5.27 o                         
  -4   0   8         51.11         45.40         2.77 o                         
  -3   0   8        304.35        316.86         6.39 o                         
  -2   0   8         20.20         22.57         2.08 o                         
  -1   0   8         13.95         16.31         1.82 o                         
   0   0   8         25.36         18.31         2.49 o                         
   1   0   8         60.05         61.42         3.09 o                         
   2   0   8         18.70         18.79         1.93 o                         
   3   0   8         19.51         22.83         2.21 o                         
   4   0   8          1.29         -1.64         3.06 o                         
   5   0   8          0.00         -3.32         3.58 o                         
  -7   1   8         12.07         12.69         2.18 o                         
  -6   1   8          0.46         -0.70         1.35 o                         
  -5   1   8          1.76          0.66         1.25 o                         
  -4   1   8         10.91          8.96         1.15 o                         
  -3   1   8        100.52        103.02         2.69 o                         
  -2   1   8         13.72         13.96         1.23 o                         
  -1   1   8        131.40        116.51         3.20 o                         
   0   1   8         26.35         26.50         1.75 o                         
   1   1   8         27.86         23.58         2.21 o                         
   2   1   8         66.10         57.66         2.47 o                         
   3   1   8         17.22         15.91         1.68 o                         
   4   1   8         27.94         28.29         2.19 o                         
   5   1   8         17.29         19.29         2.90 o                         
  -7   2   8          0.73          0.21         1.48 o                         
  -6   2   8          0.86          1.96         1.37 o                         
  -5   2   8          0.11          2.02         1.72 o                         
  -4   2   8          0.34         -1.27         1.27 o                         
  -3   2   8          4.21          3.33         1.01 o                         
  -2   2   8         37.59         35.53         1.62 o                         
  -1   2   8          1.52          1.65         1.09 o                         
   0   2   8        161.23        158.55         4.27 o                         
   1   2   8         52.07         49.81         2.38 o                         
   2   2   8         66.20         62.95         2.71 o                         
   3   2   8         38.68         29.40         2.11 o                         
   4   2   8          0.02          0.68         1.42 o                         
   5   2   8          1.25          7.74         2.44 o                         
  -7   3   8         28.87         29.69         2.46 o                         
  -6   3   8          0.91          0.87         1.49 o                         
  -5   3   8         33.05         35.61         2.33 o                         
  -4   3   8          4.88          6.18         1.38 o                         
  -3   3   8         78.54         84.42         2.85 o                         
  -2   3   8         90.42         92.13         3.24 o                         
  -1   3   8        175.96        172.59         4.54 o                         
   0   3   8        364.25        376.76         5.97 o                         
   1   3   8        116.00        114.71         3.56 o                         
   2   3   8        327.30        340.85         6.37 o                         
   3   3   8          7.59         10.23         1.67 o                         
   4   3   8         33.92         33.11         2.90 o                         
  -7   4   8         13.93         18.85         2.56 o                         
  -6   4   8          6.23          9.04         1.77 o                         
  -5   4   8         74.10         73.32         3.16 o                         
  -4   4   8        122.39        129.67         4.02 o                         
  -3   4   8         90.10         94.79         4.75 o                         
  -2   4   8        506.74        518.11        10.94 o                         
  -1   4   8          6.33          6.61         1.39 o                         
   0   4   8        438.15        424.08        10.40 o                         
   1   4   8         17.81         15.57         1.74 o                         
   2   4   8         46.79         42.53         2.40 o                         
   3   4   8          3.50          2.72         1.50 o                         
   4   4   8          1.88          6.84         2.08 o                         
  -6   5   8          0.79          0.11         1.59 o                         
  -5   5   8         12.82         16.56         1.98 o                         
  -4   5   8         58.61         55.91         2.69 o                         
  -3   5   8          0.67          1.24         1.66 o                         
  -2   5   8        190.98        190.13         5.34 o                         
  -1   5   8          9.26         10.04         1.44 o                         
   0   5   8         74.59         72.45         2.94 o                         
   1   5   8          0.09          1.04         1.33 o                         
   2   5   8          0.06          0.50         1.34 o                         
   3   5   8         35.43         52.52         4.33 o                         
  -5   6   8         16.83         14.16         2.29 o                         
  -4   6   8          9.00         12.21         2.27 o                         
  -3   6   8         22.27         19.11         2.13 o                         
  -2   6   8         79.36         80.22         3.83 o                         
  -1   6   8         12.03         14.50         3.13 o                         
   0   6   8         65.71         71.05         2.99 o                         
   1   6   8         19.60         23.03         2.04 o                         
   2   6   8          3.40          5.27         1.67 o                         
   3   6   8         22.44         28.48         2.86 o                         
  -4   7   8         11.94          9.63         2.02 o                         
  -3   7   8          3.75          5.66         2.04 o                         
  -2   7   8          0.06         -0.25         1.88 o                         
  -1   7   8         11.29          9.55         1.95 o                         
   0   7   8          4.25          3.71         1.73 o                         
   1   7   8          3.90         -0.18         1.54 o                         
   2   7   8          0.03          1.33         1.87 o                         
  -3   8   8          0.68          0.50         2.00 o                         
  -2   8   8         65.24         74.05         4.01 o                         
  -1   8   8          7.28          4.06         2.03 o                         
   0   8   8         51.09         59.21         3.89 o                         
  -7   1   9          1.67          1.18         1.92 o                         
  -6   1   9          0.08         -0.20         1.48 o                         
  -5   1   9         23.76         25.75         2.08 o                         
  -4   1   9          0.95          0.09         1.39 o                         
  -3   1   9          7.92          8.75         1.29 o                         
  -2   1   9          0.04          0.10         1.40 o                         
  -1   1   9         15.54         15.20         1.56 o                         
   0   1   9         14.39         10.37         1.47 o                         
   1   1   9         37.76         32.00         2.31 o                         
   2   1   9         46.51         47.13         2.88 o                         
   3   1   9          3.72         -0.26         1.72 o                         
   4   1   9         18.64         19.33         2.51 o                         
  -7   2   9          1.60          2.30         1.65 o                         
  -6   2   9          1.32          3.22         1.75 o                         
  -5   2   9          1.76          0.76         1.63 o                         
  -4   2   9          0.07         -1.30         1.30 o                         
  -3   2   9          0.01         -0.13         1.04 o                         
  -2   2   9          5.89          2.92         1.37 o                         
  -1   2   9          7.11          9.12         1.45 o                         
   0   2   9         15.46         14.33         1.84 o                         
   1   2   9          0.28          1.41         1.35 o                         
   2   2   9         11.22         12.88         1.69 o                         
   3   2   9         12.43          6.91         1.59 o                         
   4   2   9          5.01          7.89         2.54 o                         
  -6   3   9          1.26          4.03         1.70 o                         
  -5   3   9          0.44          0.45         1.46 o                         
  -4   3   9         25.56         28.69         3.33 o                         
  -3   3   9         70.91         73.01         3.45 o                         
  -2   3   9        186.65        192.66         4.43 o                         
  -1   3   9        174.44        172.14         5.62 o                         
   0   3   9        117.69        108.45         3.99 o                         
   1   3   9         63.92         66.58         2.96 o                         
   2   3   9          0.46         -0.11         1.45 o                         
   3   3   9          7.10          8.87         1.79 o                         
  -6   4   9          0.74          1.85         1.67 o                         
  -5   4   9         10.71          9.04         1.99 o                         
  -4   4   9         60.41         66.87         3.55 o                         
  -3   4   9          9.61          7.78         2.11 o                         
  -2   4   9         85.14         87.35         3.87 o                         
  -1   4   9        125.08        116.73         3.88 o                         
   0   4   9          0.76          1.30         1.32 o                         
   1   4   9         61.36         58.71         2.90 o                         
   2   4   9          8.65         10.05         1.85 o                         
   3   4   9          0.09          1.90         1.94 o                         
  -5   5   9         22.35         25.48         2.72 o                         
  -4   5   9         41.61         39.22         3.03 o                         
  -3   5   9         85.48         89.41         4.13 o                         
  -2   5   9          4.18          5.47         1.83 o                         
  -1   5   9         44.91         54.04         3.29 o                         
   0   5   9          5.20          4.55         1.48 o                         
   1   5   9          0.10         -0.31         1.49 o                         
   2   5   9          0.55          2.85         1.52 o                         
  -5   6   9          4.37          2.48         2.10 o                         
  -4   6   9          0.13         -1.55         2.22 o                         
  -3   6   9          1.84          1.65         2.20 o                         
  -2   6   9         12.19         13.46         2.17 o                         
  -1   6   9          0.35         -0.72         1.77 o                         
   0   6   9         11.45         14.27         2.32 o                         
   1   6   9          0.14          0.33         1.56 o                         
   2   6   9          0.85          1.92         2.04 o                         
  -3   7   9          6.09          8.63         2.31 o                         
  -2   7   9          0.08         -0.12         2.06 o                         
  -1   7   9          1.40          3.81         2.48 o                         
   0   7   9          6.77         10.19         2.21 o                         
  -6   0  10          8.70          8.86         6.03 o                         
  -5   0  10          0.14          0.08         1.71 o                         
  -4   0  10          3.46          6.48         1.84 o                         
  -3   0  10         56.61         61.37         3.44 o                         
  -2   0  10          1.66          1.99         2.28 o                         
  -1   0  10         66.32         66.90         4.73 o                         
   0   0  10          0.03         -2.67         3.90 o                         
   1   0  10          5.94          3.85         3.04 o                         
   2   0  10          1.24          0.04         2.56 o                         
   3   0  10          0.69          4.53         3.11 o                         
  -6   1  10          3.57          1.52         1.63 o                         
  -5   1  10         45.59         46.05         2.72 o                         
  -4   1  10         17.91         18.54         1.66 o                         
  -3   1  10         28.88         27.00         1.74 o                         
  -2   1  10         57.81         55.96         4.84 o                         
  -1   1  10         10.75          9.87         1.58 o                         
   0   1  10         57.94         54.27         2.89 o                         
   1   1  10         31.83         31.52         3.41 o                         
   2   1  10          6.20          3.01         1.72 o                         
   3   1  10         26.87         25.23         2.72 o                         
  -6   2  10          0.04          0.79         1.69 o                         
  -5   2  10          4.63          4.87         1.68 o                         
  -4   2  10          1.96          1.74         2.11 o                         
  -3   2  10          0.00          1.18         1.28 o                         
  -2   2  10          3.56          4.88         1.37 o                         
  -1   2  10         22.88         24.02         2.04 o                         
   0   2  10          2.95          3.73         2.03 o                         
   1   2  10          6.94          2.17         1.56 o                         
   2   2  10          7.38          6.05         2.53 o                         
   3   2  10         18.84         27.09         2.78 o                         
  -6   3  10          0.01         -0.64         1.76 o                         
  -5   3  10         16.57         15.38         2.36 o                         
  -4   3  10          4.86          5.19         1.98 o                         
  -3   3  10         11.17         11.07         1.95 o                         
  -2   3  10         83.24         89.83         4.04 o                         
  -1   3  10          0.08          0.25         1.40 o                         
   0   3  10        125.69        131.45         4.09 o                         
   1   3  10          6.62          6.01         1.78 o                         
   2   3  10          6.13          5.76         2.58 o                         
  -5   4  10          2.15          2.47         2.11 o                         
  -4   4  10        224.77        247.35         6.75 o                         
  -3   4  10          4.43          4.58         2.17 o                         
  -2   4  10        216.97        218.36         9.01 o                         
  -1   4  10         18.79         14.74         1.81 o                         
   0   4  10         32.77         33.62         3.48 o                         
   1   4  10          0.99          1.64         1.54 o                         
   2   4  10          0.74          2.14         1.70 o                         
  -4   5  10          0.44         -2.15         2.15 o                         
  -3   5  10          7.15          6.10         2.47 o                         
  -2   5  10          3.97          6.11         1.93 o                         
  -1   5  10          0.17         -1.86         1.95 o                         
   0   5  10          0.10          0.33         1.58 o                         
   1   5  10         38.09         46.97         2.94 o                         
  -3   6  10          1.89          4.34         2.72 o                         
  -2   6  10          2.39          4.68         2.10 o                         
  -1   6  10          4.37          4.39         2.24 o                         
   0   6  10         37.60         47.17         3.44 o                         
  -5   1  11          0.18         -1.61         1.61 o                         
  -4   1  11          7.95         10.92         2.07 o                         
  -3   1  11          6.96          5.76         1.51 o                         
  -2   1  11         28.12         30.27         2.28 o                         
  -1   1  11         16.48         15.31         2.19 o                         
   0   1  11         29.94         29.83         2.81 o                         
   1   1  11          4.00          1.96         2.01 o                         
  -5   2  11          0.17         -1.96         1.96 o                         
  -4   2  11          7.68          5.27         2.05 o                         
  -3   2  11         13.76         14.65         2.18 o                         
  -2   2  11          0.00         -1.47         1.47 o                         
  -1   2  11          2.61          1.48         1.76 o                         
   0   2  11          7.09          8.01         2.13 o                         
   1   2  11          7.25          5.56         2.04 o                         
  -4   3  11         78.98         79.40         4.15 o                         
  -3   3  11          7.21          5.04         1.88 o                         
  -2   3  11         25.71         21.41         2.50 o                         
  -1   3  11          0.00         -1.58         1.58 o                         
   0   3  11          3.19          2.99         1.77 o                         
   1   3  11          0.43          2.47         2.17 o                         
  -3   4  11        123.67        131.90         7.49 o                         
  -2   4  11         14.85         16.13         2.36 o                         
  -1   4  11         31.94         34.29         3.31 o                         
   0   4  11          7.47          7.76         1.84 o                         
  -3   0  12         17.82         18.42         3.56 o                         
  -2   0  12          5.01          0.05         2.52 o                         
  -1   0  12          8.30          3.14         3.39 o                         
  -3   1  12          6.95          3.74         4.35 o                         
  -2   1  12          9.12          5.26         2.52 o                         
  -1   1  12         39.71         44.96         3.33 o                         
  -2   2  12          8.34         13.30         2.87 o                         
                                                                                
